# Supplementary material for: Tracing the Evolution of Plant Glyoxalase III Enzymes for Structural and Functional Divergence
Source: Antioxidants (Basel). 2021 Apr 23;10(5):648. doi: 10.3390/antiox10050648 (PMC8170915; doi:10.3390/antiox10050648)
Supplement: Supplementary file 1 [file antioxidants-10-00648-s001.zip]

Archive with 16 entries (15 files):
- Kumar et al Supplementary files/
- __MACOSX/._Kumar et al Supplementary files
- Kumar et al Supplementary files/Kumar et al Supplemental Table S1.xlsx
- __MACOSX/Kumar et al Supplementary files/._Kumar et al Supplemental Table S1.xlsx
- Kumar et al Supplementary files/Kumar et al  Supplemental Table S2.xlsx
- __MACOSX/Kumar et al Supplementary files/._Kumar et al  Supplemental Table S2.xlsx
- Kumar et al Supplementary files/Kumar et al  Supplemental File S1.docx
- __MACOSX/Kumar et al Supplementary files/._Kumar et al  Supplemental File S1.docx
- Kumar et al Supplementary files/Kumar et al Supplemental Table S4.xlsx
- __MACOSX/Kumar et al Supplementary files/._Kumar et al Supplemental Table S4.xlsx
- Kumar et al Supplementary files/Kumar et al Supplementary Figure S1.tif
- __MACOSX/Kumar et al Supplementary files/._Kumar et al Supplementary Figure S1.tif
- Kumar et al Supplementary files/Kumar et al Supplemental Table S3.xlsx
- __MACOSX/Kumar et al Supplementary files/._Kumar et al Supplemental Table S3.xlsx
- Kumar et al Supplementary files/Kumar et al Supplementary Figure S2.pdf
- __MACOSX/Kumar et al Supplementary files/._Kumar et al Supplementary Figure S2.pdf
