# Supplementary material for: Tracing the Evolution of Plant Glyoxalase III Enzymes for Structural and Functional Divergence
Source: Antioxidants (Basel). 2021 Apr 23;10(5):648. doi: 10.3390/antiox10050648 (PMC8170915; doi:10.3390/antiox10050648)
Supplement: Supplementary file 1 [file antioxidants-10-00648-s001.zip › Kumar et al Supplementary files/Kumar et al Supplemental Table S1.xlsx]

## Sheet: Sheet1
Tracing the evolution of plant glyoxalase III enzymes for structural and functional divergence
Brijesh Kumar1#, Charanpreet Kaur1,2#, Ashwani Pareek2, Sudhir K Sopory1, Sneh L. Singla-Pareek1*
1Plant Stress Biology, International Centre for Genetic Engineering and Biotechnology, Aruna Asaf Ali Marg, New Delhi-110067, India.
2Stress Physiology and Molecular Biology Laboratory, School of Life Sciences, Jawaharlal Nehru University, New Delhi-110067, India.
*Corresponding author: sneh@icgeb.res.in, ORCID: 0000-0002-0521-2622
#Authors with equal contribution
Supplemental Table S1. Details of GLYIII proteins used in the study.
Group	Gene ID	GlyIII Name	Species	Protein Length (aa)	1st Domain Length (aa)	2nd Domain Length (aa)	Linker Length (aa)	Localization
Archaea	AFZ74240.1	NgGlyIII1	Natronobacterium gregoryi	196	179			Cytoplasm
Archaea	AFZ72584.1	NgGlyIII2	Natronobacterium gregoryi	201	174			Cytoplasm
Archaea	AFZ74703.1	NgGlyIII3	Natronobacterium gregoryi	229	183			Cytoplasm
Archaea	ADN51268.1	VdGlyIII1	Vulcanisaeta distributa	192	181			Cytoplasm
Archaea	ADN51737.1	VdGlyIII2	Vulcanisaeta distributa	174	174			Cytoplasm
Archaea	EKQ52450.1	MbMGlyIII1	Methanobacterium sp. Maddingley	191	167			Cytoplasm
Archaea	EKQ50712.1	MbMGlyIII2	Methanobacterium sp. Maddingley	208	174			Cytoplasm
Archaea	AGB39332.1	NoGlyIII1	Natronococcus occultus	226	169			Cytoplasm
Archaea	AGB39430.1	NoGlyIII2	Natronococcus occultus	195	179			Cytoplasm
Archaea	AGB39358.1	NoGlyIII3	Natronococcus occultus	750	117			Cytoplasm
Archaea	AGB32036.1	NpGlyIII1	Natrinema pellirubrum	229	173			Cytoplasm
Archaea	ELY69860.1	NpGlyIII2	Natrinema pellirubrum	199	169			Cytoplasm
Archaea	AGB31949.1	NpGlyIII3	Natrinema pellirubrum	197	179			Cytoplasm
Bacteria	EEJ54601.1	MmGlyIII1	Mobiluncus mulieris	189	169			Cytoplasm
Bacteria	EJF45455.1	AgGlyIII1	Actinomyces georgiae	194	166			Cytoplasm
Bacteria	OAZ61652.1	ApGlyIII1	Acetobacter pasteurianus	192	181			Cytoplasm
Bacteria	EUB96263.1	RCGlyIII1	Rhizobium sp. CF080	362	176			Cytoplasm/Outer Membrane
Bacteria	EUB96695.1	RCGlyIII2	Rhizobium sp. CF080	320	183			Inner Membrane
Bacteria	ACG57743.1	HYGlyIII1	Hydrogenobaculum sp. Y04AAS1	183	164			Cytoplasm
Bacteria	AEA21159.1	PdGlyIII1	Prevotella denticola	199	165			Cytoplasm
Bacteria	AOE88556.1	RsGlyIII1	Ralstonia solanacearum	192	183			Cytoplasm
Bacteria	WP_013042424.1	CaGlyIII1	Coraliomargarita akajimensis	179	161			Cytoplasm
Bacteria	WP_008101071.1	VbGlyIII1	Verrucomicrobiae bacterium	187	161			Cytoplasm
Bacteria	WP_009625492.1	PbGlyIII1	Pseudanabaena biceps	179	162			Cytoplasm
Bacteria	WP_015167024.1	SPGlyIII1	Synechococcus sp. PCC 7502	184	162			Cytoplasm
Bacteria	WP_006928242.1	CabGlyIII1	Caldithrix abyssi	184	163			Cytoplasm
Bacteria	ADD67111.1	DaGlyIII1	Denitrovibrio acetiphilus	187	164			Cytoplasm
Bacteria	WP_020886768.1	DalGlyIII1	Desulfovibrio alkalitolerans	337	183			Cytoplasm
Bacteria	ANS23938.1	CjGlyIII1	Campylobacter jejuni	189	167			Cytoplasm
Bacteria	AII24609.1	CjGlyIII2	Campylobacter jejuni	189	167			Cytoplasm
Bacteria	EEO23677.1	HbGlyIII1	Helicobacter bilis	184	162			Cytoplasm
Bacteria	ACX75937.1	FsGlyIII1	Fibrobacter succinogenes	181	164			Cytoplasm
Bacteria	EER68635.1	GhGlyIII1	Gemella haemolysans	191	166			Cytoplasm
Bacteria	OBW88837.1	BcGlyIII1	Bacillus cereus	193	176			Cytoplasm
Bacteria	OBZ54716.1	BcGlyIII2	Bacillus cereus	193	176			Cytoplasm
Bacteria	WP_023050694.1	CsGlyIII1	Cetobacterium somerae	185	166			Cytoplasm
Bacteria	WP_023051348.1	CsGlyIII2	Cetobacterium somerae	172	168			Cytoplasm
Bacteria	ERK48219.1	LwGlyIII1	Leptotrichia wadei	186	167			Cytoplasm
Bacteria	AML01462.1	EcGlyIII1	Escherichia coli	283	282			Periplasm
Bacteria	NP_414958.4	EcGlyIII2	Escherichia coli	196	169			Cytoplasm
Bacteria	NP_417622.2	EcGlyIII3	Escherichia coli	172	167			Cytoplasm
Bacteria	NP_417676.2	EcGlyIII4	Escherichia coli	217	216			Cytoplasm
Bacteria	EUB84994.1	PGGlyIII1	Pseudomonas sp. GM30	331	144			Cytoplasm
Bacteria	EUB82660.1	PGGlyIII2	Pseudomonas sp. GM30	340	161			Cytoplasm
Bacteria	EUB86788.1	PGGlyIII3	Pseudomonas sp. GM30	228	163			Cytoplasm
Bacteria	EUB83205.1	PGGlyIII4	Pseudomonas sp. GM30	316	173			Cytoplasm
Bacteria	EUB86064.1	PGGlyIII5	Pseudomonas sp. GM30	321	174			Cytoplasm
Bacteria	EUB83269.1	PGGlyIII6	Pseudomonas sp. GM30	324	169			Cytoplasm
Bacteria	EUB82630.1	PGGlyIII7	Pseudomonas sp. GM30	339	177			Cytoplasm
Bacteria	EUB87456.1	PGGlyIII8	Pseudomonas sp. GM30	367	170			Cytoplasm
Bacteria	EUB85692.1	PGGlyIII9	Pseudomonas sp. GM30	183	165			Cytoplasm/Inner Membrane
Bacteria	EUB87449.1	PGGlyIII10	Pseudomonas sp. GM30	314	168			Cytoplasm
Bacteria	EUB86789.1	PGGlyIII11	Pseudomonas sp. GM30	327	174			Cytoplasm
Bacteria	WP_010881893.1	TpGlyIII1	Treponema pallidum	209	190			Cytoplasm
Bacteria	WP_014342427.1	TpGlyIII2	Treponema pallidum	209	190			Cytoplasm
Bacteria	ADN02765.1	SthGlyIII1	Spirochaeta thermophila	182	164			Cytoplasm
Bacteria	AGM25133.1	SchGlyIII1	Spiroplasma chrysopicola	183	165			Cytoplasm
Bacteria	WP_011283182.1	MsGlyIII1	Mycoplasma synoviae	181	165			Cytoplasm/Periplasm/Outer Membrane
Protists	EAN88087.1	TcGlyIII1	Trypanosoma cruzi	198	167			Cytoplasm
Protists	EKG05778.1	TcGlyIII2	Trypanosoma cruzi	302	167			Cytoplasm
Protists	EAN87689.1	TcGlyIII3	Trypanosoma cruzi	198	167			Cytoplasm
Protists	XP_003862793.1	LdGlyIII1	Leishmania donovani	196	167			Extracellular/Cytoplasm
Protists	EAL64519.1	DdGlyIII1	Dictyostelium discoideum	205	187			Plasma membrane/Chloroplast
Protists	EAL64246.1	DdGlyIII2	Dictyostelium discoideum	224	97	83	20	Cytoplasm
Protists	XP_657546.1	EhGlyIII1	Entamoeba histolytica	184	164			Cytoplasm/ Mitochondria
Protists	XP_001431393.1	PteGlyIII1	Paramecium tetraurelia	193	170			Cytoplasm
Protists	XP_966258.1	PfGlyIII1	Plasmodium falciparum	189	163			Cytoplasm
Fungi	EWG86848.1	ScGlyIII1	Saccharomyces cerevisiae	237	212			Extracellular/Cytoplasm
Fungi	NP_594829.1	SpGlyIII1	Schizosaccharomyces pombe	191	173			Cytoplasm
Fungi	NP_587678.1	SpGlyIII2	Schizosaccharomyces pombe	244	214			Cytoplasm
Fungi	NP_592815.1	SpGlyIII3	Schizosaccharomyces pombe	240	214			Cytoplasm
Fungi	NP_595267.1	SpGlyIII4	Schizosaccharomyces pombe	261	233			Cytoplasm
Fungi	NP_592808.1	SpGlyIII5	Schizosaccharomyces pombe	222	205			Cytoplasm
Fungi	NP_594492.1	SpGlyIII6	Schizosaccharomyces pombe	251	212			Cytoplasm
Fungi	XP_002173322.1	SjGlyIII1	Schizosaccharomyces japonicus	199	178			Plasma membrane
Fungi	XP_002175513.1	SjGlyIII2	Schizosaccharomyces japonicus	191	173			Cytoplasm
Fungi	CAK45113.1	AnGlyIII1	Aspergillus niger	227	188			Cytoplasm
Fungi	XP_007281522.1	CgGlyIII1	Colletotrichum gloeosporioides	242	190			Cytoplasm
Fungi	XP_007273612.1	CgGlyIII2	Colletotrichum gloeosporioides	258	179			Cytoplasm
Fungi	XP_007276847.1	CgGlyIII3	Colletotrichum gloeosporioides	248	178			Cytoplasm
Fungi	XP_007281921.1	CgGlyIII4	Colletotrichum gloeosporioides	239	165			Cytoplasm
Fungi	XP_007280940.1	CgGlyIII5	Colletotrichum gloeosporioides	236	163			Cytoplasm/ Mitochondria
Fungi	EYB32849.1	FgGlyIII1	Fusarium graminearum	210	177			Extracellular
Diatom	XP_002176695.1	PhtGlyIII1	Phaeodactylum tricornutum CCAP 1055/1	224	204			Cytoplasm
Diatom	XP_002287916.1	ThpGlyIII1	Thalassiosira pseudonana CCMP1335	184	166			Cytoplasm
Brown Algae	CBJ30585.1	EcsGlyIII1	Ectocarpus siliculosus	238	165			Cytoplasm/Plasma Membrane
Green Algae	XP_005846315.1	CvGlyIII1	Chlorella variabilis	193	164			Cytoplasm
Green Algae	PNW89054.1	CrGlyIII1	Chlamydomonas reinhardtii	196	165			Cytoplasm/Chloroplast
Green Algae	XP_001702701.1	CrGlyIII2	Chlamydomonas reinhardtii	309	179			Chloroplast/Extracellular
Plants	EPS67350.1	GaGlyIII1	Genlisea aurea	223	165			Cytoplasm/Chloroplast
Plants	XP_002962689.1	SmGlyIII1	Selaginella moellendorffii	436	165	165	38	Chloroplast
Plants	Pp3c10_15130V3.1.p	PpGlyIII1	Physcomitrella patens	388	184	184	9	Cytoplasm
Plants	Pp3c1_25700V3.1.p	PpGlyIII2	Physcomitrella patens	233	204			Cytoplasm
Plants	Pp3c15_13550V3.1.p	PpGlyIII3	Physcomitrella patens	225	164			Plasma Membrane
Plants	Pp3c20_17570V3.1.p	PpGlyIII4	Physcomitrella patens	476	165	165	39	Chloroplast
Plants	Pp3c8_11120V3.1.p	PpGlyIII5	Physcomitrella patens	353	165	118	39	Cytoplasm
Plants	Pp3s30_990V3.1.p	PpGlyIII6	Physcomitrella patens	512	179	179		Cytoplasm
Plants	Pp3s32_650V3.1.p	PpGlyIII7	Physcomitrella patens	141	120			Cytoplasm/Extracellular
Plants	PGSC0003DMP400021905	StGlyIII1	Solanum tuberosum	391	166	165	39	Cytoplasm
Plants	PGSC0003DMP400034266	StGlyIII2	Solanum tuberosum	388	184	184	9	Cytoplasm
Plants	PGSC0003DMP400034267	StGlyIII3	Solanum tuberosum	334	184	132	9	Cytoplasm
Plants	PGSC0003DMP400044684	StGlyIII4	Solanum tuberosum	545	165	146	38	Mitochondria/Chloroplast
Plants	PGSC0003DMP400044685	StGlyIII5	Solanum tuberosum	459	165	163	38	Mitochondria/Chloroplast
Plants	PGSC0003DMP400044686	StGlyIII6	Solanum tuberosum	55	55			Nuclear/Mitochondria
Plants	Potri.004G075900.1	PtGlyIII1	Populus trichocarpa	405	104			Plasma Membrane
Plants	Potri.004G076000.1	PtGlyIII2	Populus trichocarpa	394	187	184	9	Cytoplasm
Plants	Potri.004G076200.1	PtGlyIII3	Populus trichocarpa	394	187	184	9	Cytoplasm
Plants	Potri.009G100900.1	PtGlyIII4	Populus trichocarpa	471	165	163	38	Chloroplast
Plants	Potri.011G111900.1	PtGlyIII5	Populus trichocarpa	384	167	126	39	Chloroplast
Plants	Potri.T060100.1	PtGlyIII6	Populus trichocarpa	394	187	184	9	Cytoplasm
Plants	LOC_Os01g11860.1	OsGlyIII1	Oryza sativa	395	169	163	37	Cytoplasm
Plants	LOC_Os01g11880.1	OsGlyIII2	Oryza sativa	428	171	166	39	Cytoplasm
Plants	LOC_Os04g57590.1	OsGlyIII3	Oryza sativa	387	184	184	9	Chloroplast
Plants	LOC_Os05g44330.1	OsGlyIII4	Oryza sativa	454	165	165	38	Chloroplast
Plants	LOC_Os06g34040.1	OsGlyIII5	Oryza sativa	443	167	165	39	Chloroplast/Cytoplasm/Plasma Membrane
Plants	LOC_Os11g37920.1	OsGlyIII6	Oryza sativa	396	194	181	10	Chloroplast
Plants	Traes_1DS_C063CD45A.1	TaGlyIII1	Triticum aestivum	319	97	166	39	Cytoplasm
Plants	Traes_2AL_4D0085951.1	TaGlyIII2	Triticum aestivum	388	184	184	9	Cytoplasm
Plants	Traes_2BL_2D067BFBA.1	TaGlyIII3	Triticum aestivum	441	184	184	9	Cytoplasm/Chloroplast
Plants	Traes_2BS_77C20E8B4.1	TaGlyIII4	Triticum aestivum	69	52			Cytoplasm
Plants	Traes_2DL_A876E723B.1	TaGlyIII5	Triticum aestivum	388	184	184	9	Cytoplasm
Plants	Traes_3AS_6233856C7.1	TaGlyIII6	Triticum aestivum	130	113			Cytoplasm
Plants	Traes_3AS_6C4AE2BCC.1	TaGlyIII7	Triticum aestivum	141	95			Cytoplasm
Plants	Traes_3AS_98B360ADE.1	TaGlyIII8	Triticum aestivum	208	166			Chloroplast/Cytoplasm
Plants	Traes_3B_2FF6D99AA.1	TaGlyIII9	Triticum aestivum	80	79			Cytoplasm/Mitochondria
Plants	Traes_3B_533F3DF6E.1	TaGlyIII10	Triticum aestivum	130	113			Cytoplasm
Plants	Traes_3B_CA230062C.1	TaGlyIII11	Triticum aestivum	158	95			Cytoplasm
Plants	Traes_3DS_023DF330F.1	TaGlyIII12	Triticum aestivum	130	113			Cytoplasm
Plants	Traes_3DS_31B4B6516.1	TaGlyIII13	Triticum aestivum	109	95			Cytoplasm
Plants	Traes_4AL_350509CB4.1	TaGlyIII14	Triticum aestivum	566	157	164	35	Mitochondria/Plasma Membrane
Plants	Traes_7AL_79EEDFD5D.1	TaGlyIII15	Triticum aestivum	206	165			Cytoplasm
Plants	Traes_7AL_D2BEFF1C9.1	TaGlyIII16	Triticum aestivum	307	94	156	35	Mtochondria/Cytoplasm
Plants	Traes_7AL_F95F6828C.1	TaGlyIII17	Triticum aestivum	185	69			Chloroplast/Mitochondria/Plasma Membrane
Plants	Traes_7AS_3D037C5C9.1	TaGlyIII18	Triticum aestivum	109	94			Chloroplast
Plants	Traes_7BL_C87AE0C69.1	TaGlyIII19	Triticum aestivum	324	101	165	39	Cytoplasm
Plants	Traes_7BL_E9604DE82.1	TaGlyIII20	Triticum aestivum	244	94	115	35	Cytoplasm/Chloroplast
Plants	Traes_7DL_5DEAEEBF6.1	TaGlyIII21	Triticum aestivum	74	70			Cytoplasm/Chloroplast
Plants	Traes_7DL_83767DD94.1	TaGlyIII22	Triticum aestivum	450	165	153	38	Mitochondria
Plants	Traes_7DL_84B94B3D1.1	TaGlyIII23	Triticum aestivum	89	82			Chloroplast/Cytoplasm
Plants	Traes_7DL_9869EC198.1	TaGlyIII24	Triticum aestivum	435	167	165	39	Chloroplast
Plants	Traes_7DS_D5AE4DF05.1	TaGlyIII25	Triticum aestivum	380	157	164	35	Cytoplasm
Plants	GRMZM2G024959_P01	ZmGlyIII1	Zea mays	428	170	166	39	Mitochondria/Cytoplasm/Chloroplast
Plants	GRMZM2G072909_P01	ZmGlyIII2	Zea mays	437	167	165	39	Chloroplast
Plants	GRMZM2G077541_P01	ZmGlyIII3	Zea mays	387	184	184	9	Cytoplasm
Plants	GRMZM2G102811_P01	ZmGlyIII4	Zea mays	391	168	162	37	Cytoplasm
Plants	GRMZM2G102927_P01	ZmGlyIII5	Zea mays	428	170	166	39	Mitochondria/Cytoplasm/Chloroplast
Plants	GRMZM2G117189_P02	ZmGlyIII6	Zea mays	461	165	164	38	Chloroplast
Plants	GRMZM2G127812_P03	ZmGlyIII7	Zea mays	341	72	162		Cytoplasm/Chloroplast
Plants	AT1G53280.1	AtGlyIII1	Arabidopsis thaliana	438	166	165	39	Chloroplast
Plants	AT2G38860.1	AtGlyIII2	Arabidopsis thaliana	389	182	182	12	Cytoplasm
Plants	AT3G02720.1	AtGlyIII3	Arabidopsis thaliana	388	184	184	9	Cytoplasm
Plants	AT3G14990.1	AtGlyIII4	Arabidopsis thaliana	392	167	165	39	Cytoplasm
Plants	AT3G54600.1	AtGlyIII5	Arabidopsis thaliana	399	191	182	13	Cytoplasm
Plants	AT4G34020.1	AtGlyIII6	Arabidopsis thaliana	472	165	165	38	Chloroplast
Plants	Brara.A00414.1.p	BrGlyIII1	Brassica rapa	460	165	165	38	Mitochondria/Chloroplast
Plants	Brara.C03551.1.p	BrGlyIII2	Brassica rapa	392	167	165	39	Cytoplasm
Plants	Brara.D00633.1.p	BrGlyIII3	Brassica rapa	391	167	164	39	Cytoplasm
Plants	Brara.D01164.1.p	BrGlyIII4	Brassica rapa	399	190	182	13	Cytoplasm
Plants	Brara.E02637.1.p	BrGlyIII5	Brassica rapa	392	167	165	39	Cytoplasm
Plants	Brara.E03566.1.p	BrGlyIII6	Brassica rapa	382	178	183	9	Extracellular/Cytoplasm
Plants	Brara.F00126.1.p	BrGlyIII7	Brassica rapa	392	167	165	39	Cytoplasm
Plants	Brara.G01638.1.p	BrGlyIII8	Brassica rapa	398	191	182	12	Cytoplasm/Plasma Membrane
Plants	Brara.H00140.1.p	BrGlyIII9	Brassica rapa	428	167	165	39	Chloroplast
Plants	Brara.K00966.1.p	BrGlyIII10	Brassica rapa	326	146			Chloroplast
Animal	XP_002371378.1	TgGlyIII1	Toxoplasma gondii ME49	284	89			Cytoplasm
Animals	XP_002166243.1	HvGlyIII1	Hydra vulgaris	182	163			Cytoplasm
Animals	AAH74440.1	XlGlyIII1	Xenopus laevis	189	168			Cytoplasm
Animals	AAL16803.1	XlGlyIII2	Xenopus laevis	189	168			Cytoplasm
Animals	AAH68860.1	XlGlyIII3	Xenopus laevis	189	168			Cytoplasm
Animals	AAL28218.1	DmGlyIII1	Drosophila melanogaster	205	166			Cytoplasm
Animals	ERG81463.1	AsGlyIII1	Ascaris suum	167	141			Cytoplasm
Animals	CCD67692.1	CeGlyIII1	Caenorhabditis elegans	186	164			Cytoplasm
Animals	CCD61936.1	CeGlyIII2	Caenorhabditis elegans	187	166			Cytoplasm
Animals	XP_004705249.1	EtGlyIII1	Echinops telfairi	189	168			Cytoplasm
Animals	XP_004705250.1	EtGlyIII2	Echinops telfairi	153	52	90		Cytoplasm
Animals	ELW65254.1	TchGlyIII1	Tupaia chinensis	152	134			Cytoplasm
Animals	ELW72524.1	TchGlyIII2	Tupaia chinensis	111	103			Cytoplasm
Animals	ELW68686.1	TchGlyIII3	Tupaia chinensis	327	65	81		Cytoplasm
Animals	ELW65671.1	TchGlyIII4	Tupaia chinensis	251	168			Cytoplasm/Mitochondria
Animals	ELW65709.1	TchGlyIII5	Tupaia chinensis	167	151			Cytoplasm/Mitochondria
Animals	ELW70100.1	TchGlyIII6	Tupaia chinensis	146	143			Cytoplasm/Mitochondria
Animals	BAE32271.1	MmuGlyIII1	Mus musculus	189	168			Cytoplasm
Animals	BAG34938.1	HsGlyIII1	Homo sapiens	189	168			Cytoplasm
