# Supplementary material for: Tracing the Evolution of Plant Glyoxalase III Enzymes for Structural and Functional Divergence
Source: Antioxidants (Basel). 2021 Apr 23;10(5):648. doi: 10.3390/antiox10050648 (PMC8170915; doi:10.3390/antiox10050648)
Supplement: Supplementary file 1 [file antioxidants-10-00648-s001.zip › Kumar et al Supplementary files/Kumar et al Supplemental Table S2.xlsx]

## Sheet: Sheet1
Tracing the evolution of plant glyoxalase III enzymes for structural and functional divergence
Brijesh Kumar1#, Charanpreet Kaur1,2#, Ashwani Pareek2, Sudhir K Sopory1, Sneh L. Singla-Pareek1*
1Plant Stress Biology, International Centre for Genetic Engineering and Biotechnology, Aruna Asaf Ali Marg, New Delhi-110067, India.
2Stress Physiology and Molecular Biology Laboratory, School of Life Sciences, Jawaharlal Nehru University, New Delhi-110067, India.
*Corresponding author: sneh@icgeb.res.in, ORCID: 0000-0002-0521-2622
#Authors with equal contribution
Supplemental Table S2. List of domains present in GLYIII proteins from different organisms.
Sequence Number	Query Name	No. of GLYIII domains	Top Hit
			Identifier	Description
1	CrGlyIII1	1	DJ-1_PfpI	DJ-1/PfpI family
2	CrGlyIII2	1	DJ-1_PfpI	DJ-1/PfpI family
3	EcsGlyIII1	1	DJ-1_PfpI	DJ-1/PfpI family
4	PhtGlyIII1	1	DJ-1_PfpI	DJ-1/PfpI family
5	ThpGlyIII1	1	DJ-1_PfpI	DJ-1/PfpI family
6	TgGlyIII1	1	SNO & DJ-1_PfpI	SNO glutamine amidotransferase family & DJ-1/PfpI family
7	NgGlyIII1	1	DJ-1_PfpI	DJ-1/PfpI family
8	NgGlyIII2	1	DJ-1_PfpI	DJ-1/PfpI family
9	NgGlyIII3	1	DJ-1_PfpI	DJ-1/PfpI family
10	VdGlyIII1	1	DJ-1_PfpI	DJ-1/PfpI family
11	VdGlyIII2	1	DJ-1_PfpI	DJ-1/PfpI family
12	MbMGlyIII1	1	DJ-1_PfpI	DJ-1/PfpI family
13	MbMGlyIII2	1	DJ-1_PfpI	DJ-1/PfpI family
14	NoGlyIII1	1	DJ-1_PfpI	DJ-1/PfpI family
15	NoGlyIII2	1	DJ-1_PfpI	DJ-1/PfpI family
16	NoGlyIII3	1	Catalase, Catalase-rel & DJ-1_PfpI	Catalase & DJ-1/PfpI family
17	NpGlyIII1	1	DJ-1_PfpI	DJ-1/PfpI family
18	NpGlyIII2	1	DJ-1_PfpI	DJ-1/PfpI family
19	NpGlyIII3	1	DJ-1_PfpI	DJ-1/PfpI family
20	MmGlyIII1	1	DJ-1_PfpI	DJ-1/PfpI family
21	AgGlyIII1	1	DJ-1_PfpI	DJ-1/PfpI family
22	ApGlyIII1	1	DJ-1_PfpI	DJ-1/PfpI family
23	RCGlyIII1	1	HTH_18 & DJ-1_PfpI	Helix-turn-helix domain & DJ-1/PfpI family
24	RCGlyIII2	1	HTH_18 & DJ-1_PfpI	Helix-turn-helix domain & DJ-1/PfpI family
25	HYGlyIII1	1	DJ-1_PfpI	DJ-1/PfpI family
26	PdGlyIII1	1	DJ-1_PfpI	DJ-1/PfpI family
27	RsGlyIII1	1	DJ-1_PfpI	DJ-1/PfpI family
28	CaGlyIII1	1	DJ-1_PfpI	DJ-1/PfpI family
29	VbGlyIII1	1	DJ-1_PfpI	DJ-1/PfpI family
30	PbGlyIII1	1	DJ-1_PfpI	DJ-1/PfpI family
31	SPGlyIII1	1	DJ-1_PfpI	DJ-1/PfpI family
32	CabGlyIII1	1	DJ-1_PfpI	DJ-1/PfpI family
33	DaGlyIII1	1	DJ-1_PfpI	DJ-1/PfpI family
34	DalGlyIII1	1	HTH_18 & DJ-1_PfpI	Helix-turn-helix domain & DJ-1/PfpI family
35	CjGlyIII1	1	DJ-1_PfpI	DJ-1/PfpI family
36	CjGlyIII2	1	DJ-1_PfpI	DJ-1/PfpI family
37	HbGlyIII1	1	DJ-1_PfpI	DJ-1/PfpI family
38	FsGlyIII1	1	DJ-1_PfpI	DJ-1/PfpI family
39	GhGlyIII1	1	DJ-1_PfpI	DJ-1/PfpI family
40	BcGlyIII1	1	DJ-1_PfpI	DJ-1/PfpI family
41	BcGlyIII2	1	DJ-1_PfpI	DJ-1/PfpI family
42	CsGlyIII1	1	DJ-1_PfpI	DJ-1/PfpI family
43	CsGlyIII2	1	DJ-1_PfpI	DJ-1/PfpI family
44	LwGlyIII1	1	DJ-1_PfpI	DJ-1/PfpI family
45	EcGlyIII1	1	DJ-1_PfpI	DJ-1/PfpI family
46	EcGlyIII2	1	DJ-1_PfpI	DJ-1/PfpI family
47	EcGlyIII3	1	DJ-1_PfpI	DJ-1/PfpI family
48	EcGlyIII4	1	DJ-1_PfpI	DJ-1/PfpI family
49	PGGlyIII1	1	HTH_18 & DJ-1_PfpI	Helix-turn-helix domain & DJ-1/PfpI family
50	PGGlyIII2	1	HTH_18 & DJ-1_PfpI	Helix-turn-helix domain & DJ-1/PfpI family
51	PGGlyIII3	1	DJ-1_PfpI	DJ-1/PfpI family
52	PGGlyIII4	1	DJ-1_PfpI	DJ-1/PfpI family
53	PGGlyIII5	1	DJ-1_PfpI	DJ-1/PfpI family
54	PGGlyIII6	1	HTH_18 & DJ-1_PfpI	Helix-turn-helix domain & DJ-1/PfpI family
55	PGGlyIII7	1	DJ-1_PfpI	DJ-1/PfpI family
56	PGGlyIII8	1	HTH_18 & DJ-1_PfpI	Helix-turn-helix domain & DJ-1/PfpI family
57	PGGlyIII9	1	DJ-1_PfpI	DJ-1/PfpI family
58	PGGlyIII10	1	HTH_18 & DJ-1_PfpI	Helix-turn-helix domain & DJ-1/PfpI family
59	PGGlyIII11	1	HTH_18 & DJ-1_PfpI	Helix-turn-helix domain & DJ-1/PfpI family
60	TpGlyIII1	1	DJ-1_PfpI	DJ-1/PfpI family
61	TpGlyIII2	1	DJ-1_PfpI	DJ-1/PfpI family
62	SthGlyIII1	1	DJ-1_PfpI	DJ-1/PfpI family
63	SchGlyIII1	1	DJ-1_PfpI	DJ-1/PfpI family
64	MsGlyIII1	1	DJ-1_PfpI	DJ-1/PfpI family
65	DdGlyIII1	1	DJ-1_PfpI	DJ-1/PfpI family
66	DdGlyIII2	2	DJ-1_PfpI	DJ-1/PfpI family
67	TcGlyIII1	1	DJ-1_PfpI	DJ-1/PfpI family
68	TcGlyIII2	1	DJ-1_PfpI	DJ-1/PfpI family
69	TcGlyIII3	1	DJ-1_PfpI	DJ-1/PfpI family
70	PfGlyIII1	1	DJ-1_PfpI	DJ-1/PfpI family
71	PteGlyIII1	1	DJ-1_PfpI	DJ-1/PfpI family
72	EhGlyIII1	1	DJ-1_PfpI	DJ-1/PfpI family
73	LdGlyIII1	1	DJ-1_PfpI	DJ-1/PfpI family
74	SjGlyIII1	1	DJ-1_PfpI	DJ-1/PfpI family
75	SjGlyIII2	1	DJ-1_PfpI	DJ-1/PfpI family
76	AnGlyIII1	1	DJ-1_PfpI	DJ-1/PfpI family
77	CgGlyIII1	1	DJ-1_PfpI	DJ-1/PfpI family
78	CgGlyIII2	1	DJ-1_PfpI	DJ-1/PfpI family
79	CgGlyIII3	1	DJ-1_PfpI	DJ-1/PfpI family
80	CgGlyIII4	1	DJ-1_PfpI	DJ-1/PfpI family
81	CgGlyIII5	1	DJ-1_PfpI	DJ-1/PfpI family
82	ScGlyIII1	1	DJ-1_PfpI	DJ-1/PfpI family
83	SpGlyIII1	1	DJ-1_PfpI	DJ-1/PfpI family
84	SpGlyIII2	1	DJ-1_PfpI	DJ-1/PfpI family
85	SpGlyIII3	1	DJ-1_PfpI	DJ-1/PfpI family
86	SpGlyIII4	1	DJ-1_PfpI	DJ-1/PfpI family
87	SpGlyIII5	1	DJ-1_PfpI	DJ-1/PfpI family
88	SpGlyIII6	1	DJ-1_PfpI	DJ-1/PfpI family
89	FgGlyIII1	1	DJ-1_PfpI	DJ-1/PfpI family
90	CvGlyIII1	1	DJ-1_PfpI	DJ-1/PfpI family
91	GaGlyIII1	1	DJ-1_PfpI	DJ-1/PfpI family
92	SmGlyIII1	2	DJ-1_PfpI	DJ-1/PfpI family
93	EtGlyIII1	1	DJ-1_PfpI	DJ-1/PfpI family
94	EtGlyIII2	2	DJ-1_PfpI	DJ-1/PfpI family
95	TchGlyIII1	1	DJ-1_PfpI	DJ-1/PfpI family
96	TchGlyIII2	1	DJ-1_PfpI	DJ-1/PfpI family
97	TchGlyIII3	2	Ribosomal_L18 & DJ-1_PfpI	Ribosomal domain & DJ-1/PfpI family
98	TchGlyIII4	1	Ribosomal_L16 & DJ-1_PfpI	Ribosomal domain & DJ-1/PfpI family
99	TchGlyIII5	1	DJ-1_PfpI	DJ-1/PfpI family
100	TchGlyIII6	1	DJ-1_PfpI	DJ-1/PfpI family
101	HsGlyIII1	1	DJ-1_PfpI	DJ-1/PfpI family
102	CeGlyIII1	1	DJ-1_PfpI	DJ-1/PfpI family
103	CeGlyIII2	1	DJ-1_PfpI	DJ-1/PfpI family
104	XlGlyIII1	1	DJ-1_PfpI	DJ-1/PfpI family
105	XlGlyIII2	1	DJ-1_PfpI	DJ-1/PfpI family
106	XlGlyIII3	1	DJ-1_PfpI	DJ-1/PfpI family
107	DmGlyIII1	1	DJ-1_PfpI	DJ-1/PfpI family
108	HvGlyIII1	1	DJ-1_PfpI	DJ-1/PfpI family
109	AsGlyIII1	1	DJ-1_PfpI	DJ-1/PfpI family
110	MmuGlyIII1	1	DJ-1_PfpI	DJ-1/PfpI family
111	AtGlyIII1	2	DJ-1_PfpI	DJ-1/PfpI family
112	AtGlyIII2	2	DJ-1_PfpI	DJ-1/PfpI family
113	AtGlyIII3	2	DJ-1_PfpI	DJ-1/PfpI family
114	AtGlyIII4	2	DJ-1_PfpI	DJ-1/PfpI family
115	AtGlyIII5	2	DJ-1_PfpI	DJ-1/PfpI family
116	AtGlyIII6	2	DJ-1_PfpI	DJ-1/PfpI family
117	OsGlyIII1	2	DJ-1_PfpI	DJ-1/PfpI family
118	OsGlyIII2	2	DJ-1_PfpI	DJ-1/PfpI family
119	OsGlyIII3	2	DJ-1_PfpI	DJ-1/PfpI family
120	OsGlyIII4	2	DJ-1_PfpI	DJ-1/PfpI family
121	OsGlyIII5	2	DJ-1_PfpI	DJ-1/PfpI family
122	OsGlyIII6	2	DJ-1_PfpI	DJ-1/PfpI family
123	BrGlyIII1	2	DJ-1_PfpI	DJ-1/PfpI family
124	BrGlyIII2	2	DJ-1_PfpI	DJ-1/PfpI family
125	BrGlyIII3	2	DJ-1_PfpI	DJ-1/PfpI family
126	BrGlyIII4	2	DJ-1_PfpI	DJ-1/PfpI family
127	BrGlyIII5	2	DJ-1_PfpI	DJ-1/PfpI family
128	BrGlyIII6	2	DJ-1_PfpI	DJ-1/PfpI family
129	BrGlyIII7	2	DJ-1_PfpI	DJ-1/PfpI family
130	BrGlyIII8	2	DJ-1_PfpI	DJ-1/PfpI family
131	BrGlyIII9	2	DJ-1_PfpI	DJ-1/PfpI family
132	BrGlyIII10	1	DJ-1_PfpI	DJ-1/PfpI family
133	PpGlyIII1	2	DJ-1_PfpI	DJ-1/PfpI family
134	PpGlyIII2	1	DJ-1_PfpI	DJ-1/PfpI family
135	PpGlyIII3	1	DJ-1_PfpI	DJ-1/PfpI family
136	PpGlyIII4	2	DJ-1_PfpI	DJ-1/PfpI family
137	PpGlyIII5	2	DJ-1_PfpI	DJ-1/PfpI family
138	PpGlyIII6	2	DUF111 & DJ-1_PfpI	Protein of unknown function DUF111 & DJ-1/PfpI family
139	PpGlyIII7	1	DJ-1_PfpI	DJ-1/PfpI family
140	PtGlyIII1	1	DJ-1_PfpI	DJ-1/PfpI family
141	PtGlyIII2	2	DJ-1_PfpI	DJ-1/PfpI family
142	PtGlyIII3	2	DJ-1_PfpI	DJ-1/PfpI family
143	PtGlyIII4	2	DJ-1_PfpI	DJ-1/PfpI family
144	PtGlyIII5	2	DJ-1_PfpI	DJ-1/PfpI family
145	PtGlyIII6	2	DJ-1_PfpI	DJ-1/PfpI family
146	StGlyIII1	2	DJ-1_PfpI	DJ-1/PfpI family
147	StGlyIII2	2	DJ-1_PfpI	DJ-1/PfpI family
148	StGlyIII3	2	DJ-1_PfpI	DJ-1/PfpI family
149	StGlyIII4	2	DJ-1_PfpI	DJ-1/PfpI family
150	StGlyIII5	2	DJ-1_PfpI	DJ-1/PfpI family
151	StGlyIII6	1	DJ-1_PfpI	DJ-1/PfpI family
152	ZmGlyIII1	2	DJ-1_PfpI	DJ-1/PfpI family
153	ZmGlyIII2	2	DJ-1_PfpI	DJ-1/PfpI family
154	ZmGlyIII3	2	DJ-1_PfpI	DJ-1/PfpI family
155	ZmGlyIII4	2	DJ-1_PfpI	DJ-1/PfpI family
156	ZmGlyIII5	2	DJ-1_PfpI	DJ-1/PfpI family
157	ZmGlyIII6	2	DJ-1_PfpI	DJ-1/PfpI family
158	ZmGlyIII7	2	DJ-1_PfpI	DJ-1/PfpI family
159	TaGlyIII1	2	DJ-1_PfpI	DJ-1/PfpI family
160	TaGlyIII2	2	DJ-1_PfpI	DJ-1/PfpI family
161	TaGlyIII3	2	DJ-1_PfpI	DJ-1/PfpI family
162	TaGlyIII4	1	DJ-1_PfpI	DJ-1/PfpI family
163	TaGlyIII5	2	DJ-1_PfpI	DJ-1/PfpI family
164	TaGlyIII6	1	DJ-1_PfpI	DJ-1/PfpI family
165	TaGlyIII7	1	DJ-1_PfpI	DJ-1/PfpI family
166	TaGlyIII8	1	DJ-1_PfpI	DJ-1/PfpI family
167	TaGlyIII9	1	DJ-1_PfpI	DJ-1/PfpI family
168	TaGlyIII10	1	DJ-1_PfpI	DJ-1/PfpI family
169	TaGlyIII11	1	DJ-1_PfpI	DJ-1/PfpI family
170	TaGlyIII12	1	DJ-1_PfpI	DJ-1/PfpI family
171	TaGlyIII13	1	DJ-1_PfpI	DJ-1/PfpI family
172	TaGlyIII14	2	DJ-1_PfpI	DJ-1/PfpI family
173	TaGlyIII15	1	DJ-1_PfpI	DJ-1/PfpI family
174	TaGlyIII16	2	DJ-1_PfpI	DJ-1/PfpI family
175	TaGlyIII17	1	DJ-1_PfpI	DJ-1/PfpI family
176	TaGlyIII18	1	DJ-1_PfpI	DJ-1/PfpI family
177	TaGlyIII19	2	DJ-1_PfpI	DJ-1/PfpI family
178	TaGlyIII20	2	DJ-1_PfpI	DJ-1/PfpI family
179	TaGlyIII21	1	DJ-1_PfpI	DJ-1/PfpI family
180	TaGlyIII22	2	DJ-1_PfpI	DJ-1/PfpI family
181	TaGlyIII23	1	DJ-1_PfpI	DJ-1/PfpI family
182	TaGlyIII24	2	DJ-1_PfpI	DJ-1/PfpI family
183	TaGlyIII25	2	DJ-1_PfpI	DJ-1/PfpI family
