# Supplementary material for: Tracing the Evolution of Plant Glyoxalase III Enzymes for Structural and Functional Divergence
Source: Antioxidants (Basel). 2021 Apr 23;10(5):648. doi: 10.3390/antiox10050648 (PMC8170915; doi:10.3390/antiox10050648)
Supplement: Supplementary file 1 [file antioxidants-10-00648-s001.zip › Kumar et al Supplementary files/Kumar et al Supplemental Table S4.xlsx]

## Sheet: Sheet1
Tracing the evolution of plant glyoxalase III enzymes for structural and functional divergence
Brijesh Kumar1#, Charanpreet Kaur1,2#, Ashwani Pareek2, Sudhir K Sopory1, Sneh L. Singla-Pareek1*
1Plant Stress Biology, International Centre for Genetic Engineering and Biotechnology, Aruna Asaf Ali Marg, New Delhi-110067, India.
2Stress Physiology and Molecular Biology Laboratory, School of Life Sciences, Jawaharlal Nehru University, New Delhi-110067, India.
*Corresponding author: sneh@icgeb.res.in, ORCID: 0000-0002-0521-2622
#Authors with equal contribution
Supplemental Table S4. Motif patterns observed in domain sequences of all GLYIII proteins.
-d- `d' residues between motifs. [n] motif `n' with p-value less than 0.0001.
SEQUNCE NAME	E-VALUE	MOTIF ORGANIZATION
AgGlyIII1	8.8e-42	1-[3]-8-[6]-1-[4]-26-[2]-7-[9]-[1]-7
AnGlyIII1	1.7e-13	1-[3]-42-[4]-23-[2]-35-[6]-1
ApGlyIII1	1.1e-61	1-[3]-3-[7]-1-[8]-5-[4]-[10]-2-[2]-25-[1]-7
AsGlyIII1	2.3e-34	13-[6]-1-[4]-6-[5]-27-[9]-[1]-7
AtGlyIII1_A	1.3e-73	1-[3]-8-[6]-1-[4]-6-[5]-[2]-6-[9]-[1]-7
AtGlyIII1_B	3.7e-93	1-[3]-8-[6]-1-[4]-6-[5]-[2]-5-[9]-[1]-7
AtGlyIII2_A	6e-43	1-[3]-3-[7]-18-[4]-5-[5]-75
AtGlyIII2_B	5.2e-59	1-[3]-3-[7]-2-[8]-5-[4]-[10]-4-[2]-23-[1]-7
AtGlyIII3_A	6.4e-86	1-[3]-3-[7]-1-[8]-5-[4]-[10]-4-[2]-26-[1]-7
AtGlyIII3_B	5.9e-100	1-[3]-3-[7]-1-[8]-5-[4]-[10]-4-[2]-26-[1]-7
AtGlyIII4_A	3.1e-70	1-[3]-8-[6]-1-[4]-6-[5]-[2]-7-[9]-[1]-7
AtGlyIII4_B	1.5e-79	1-[3]-8-[6]-1-[4]-6-[5]-[2]-5-[9]-[1]-7
AtGlyIII5_A	3.4e-50	1-[3]-3-[7]-1-[8]-5-[4]-5-[5]-75
AtGlyIII5_B	6.7e-51	1-[3]-3-[7]-2-[8]-5-[4]-[10]-48-[1]-7
AtGlyIII6_A	7.6e-67	1-[3]-8-[6]-1-[4]-6-[5]-[2]-20-[1]-7
AtGlyIII6_B	4.3e-48	1-[3]-8-[6]-1-[4]-26-[2]-21-[1]-7
BcGlyIII1	2.6e-41	1-[3]-12-[6]-1-[4]-3-[10]-4-[2]-26-[1]-7
BcGlyIII2	7.5e-42	1-[3]-12-[6]-1-[4]-3-[10]-4-[2]-26-[1]-7
BrGlyIII1_A	3.1e-65	1-[3]-8-[6]-1-[4]-6-[5]-[2]-20-[1]-7
BrGlyIII1_B	6.1e-50	1-[3]-8-[6]-1-[4]-26-[2]-6-[9]-[1]-7
BrGlyIII10	5.6e-49	1-[3]-8-[6]-1-[4]-5-[5]-[2]-24
BrGlyIII2_A	2.1e-70	1-[3]-8-[6]-1-[4]-6-[5]-[2]-7-[9]-[1]-7
BrGlyIII2_B	8.5e-82	1-[3]-8-[6]-1-[4]-6-[5]-[2]-5-[9]-[1]-7
BrGlyIII3_A	1.9e-69	1-[3]-8-[6]-1-[4]-6-[5]-[2]-7-[9]-[1]-7
BrGlyIII3_B	2.1e-71	1-[3]-8-[6]-1-[4]-5-[5]-[2]-5-[9]-[1]-7
BrGlyIII4_A	9.2e-47	1-[3]-3-[7]-1-[8]-5-[4]-5-[5]-74
BrGlyIII4_B	1.4e-56	1-[3]-3-[7]-2-[8]-5-[4]-[10]-4-[2]-23-[1]-7
BrGlyIII5_A	2.6e-66	1-[3]-8-[6]-1-[4]-6-[5]-[2]-7-[9]-[1]-7
BrGlyIII5_B	3.4e-86	1-[3]-8-[6]-1-[4]-6-[5]-[2]-5-[9]-[1]-7
BrGlyIII6_A	2.6e-84	1-[3]-3-[7]-1-[8]-5-[4]-[10]-4-[2]-42
BrGlyIII6_B	3.1e-97	1-[3]-3-[7]-1-[8]-5-[4]-[10]-4-[2]-26-[1]-6
BrGlyIII7_A	1.8e-74	1-[3]-8-[6]-1-[4]-6-[5]-[2]-7-[9]-[1]-7
BrGlyIII7_B	7.9e-97	1-[3]-8-[6]-1-[4]-6-[5]-[2]-5-[9]-[1]-7
BrGlyIII8_A	3.6e-49	1-[3]-3-[7]-1-[8]-5-[4]-5-[5]-75
BrGlyIII8_B	7.7e-50	1-[3]-3-[7]-2-[8]-5-[4]-5-[5]-43-[1]-7
BrGlyIII9_A	1.3e-74	1-[3]-8-[6]-1-[4]-6-[5]-[2]-7-[9]-[1]-7
BrGlyIII9_B	3.2e-90	1-[3]-8-[6]-1-[4]-6-[5]-[2]-5-[9]-[1]-7
CabGlyIII1	7.1e-45	1-[3]-7-[6]-1-[4]-26-[2]-5-[9]-[1]-7
CaGlyIII1	1.9e-37	1-[3]-8-[6]-1-[4]-25-[2]-18-[1]-7
CeGlyIII1	3.3e-38	2-[3]-7-[6]-1-[4]-5-[5]-26-[9]-[1]-7
CeGlyIII2	5.8e-45	2-[3]-8-[6]-1-[4]-6-[5]-26-[9]-[1]-7
CgGlyIII1	1.7e-12	83-[4]-24-[2]-25-[1]-7
CgGlyIII2	5.4e-13	72-[4]-24-[2]-25-[1]-7
CgGlyIII3	4.1e-12	71-[4]-24-[2]-25-[1]-7
CgGlyIII4	1.4e-10	31-[6]-37-[2]-33-[1]-7
CgGlyIII5	4.2e-05	38-[6]-37-[2]-24-[1]-7
CjGlyIII1	9.5e-38	1-[3]-13-[6]-1-[4]-26-[2]-18-[1]-7
CjGlyIII2	1e-37	1-[3]-13-[6]-1-[4]-26-[2]-18-[1]-7
CrGlyIII1	2.6e-73	1-[3]-8-[6]-1-[4]-6-[5]-[2]-5-[9]-[1]-7
CrGlyIII2	3e-06	77-[4]-6-[5]-60
CsGlyIII1	3.6e-37	1-[3]-9-[6]-1-[4]-1-[10]-5-[2]-5-[9]-[1]-7
CsGlyIII2	1.5e-18	2-[3]-29-[4]-1-[10]-4-[2]-9-[9]-[1]-7
CvGlyIII1	4.5e-73	1-[3]-8-[6]-[4]-6-[5]-[2]-5-[9]-[1]-7
DaGlyIII1	1.8e-44	1-[3]-7-[6]-1-[4]-26-[2]-6-[9]-[1]-7
DalGlyIII1	7.9e-07	1-[3]-85-[2]-47
DdGlyIII1	2.7e-37	1-[3]-17-[6]-3-[4]-3-[10]-4-[2]-30-[1]-7
DdGlyIII2_A	2.5e-17	1-[3]-9-[6]-3-[4]-19
DdGlyIII2_B	1.1e-09	19-[2]-21-[1]-7
DmGlyIII1	1.3e-49	1-[3]-8-[6]-1-[4]-26-[2]-22-[1]-7
EcGlyIII1	1.7	142-[4]-125
EcGlyIII2	4.2e-43	1-[3]-10-[6]-1-[4]-6-[5]-[2]-5-[9]-2-[1]-7
EcGlyIII3	4.6e-37	1-[3]-31-[4]-[10]-4-[2]-7-[9]-1-[1]-7
EcGlyIII4	6.3e-06	82-[4]-16-[5]-82
EcsGlyIII1	9.6e-63	1-[3]-8-[6]-1-[4]-6-[5]-[2]-5-[9]-[1]-7
EhGlyIII1	1e-61	1-[3]-8-[6]-[4]-6-[5]-[2]-5-[9]-[1]-7
EtGlyIII1	9.9e-65	1-[3]-8-[6]-2-[4]-6-[5]-28-[9]-[1]-7
EtGlyIII2_A	3.1e-07	25-[6]-6
EtGlyIII2_B	1.2e-29	4-[5]-28-[9]-[1]-7
FgGlyIII1	1.5e-14	1-[3]-39-[4]-25-[2]-25-[1]-7
FsGlyIII1	4.3e-48	1-[3]-8-[6]-1-[4]-26-[2]-5-[9]-[1]-7
GaGlyIII1	2e-83	1-[3]-8-[6]-1-[4]-6-[5]-[2]-5-[9]-[1]-7
GhGlyIII1	4.8e-48	1-[3]-8-[6]-2-[4]-1-[10]-4-[2]-21-[1]-7
HbGlyIII1	9.6e-39	1-[3]-8-[6]-1-[4]-6-[5]-38-[1]-7
HsGlyIII1	5.1e-64	1-[3]-8-[6]-2-[4]-6-[5]-28-[9]-[1]-7
HvGlyIII1	2.4e-54	1-[3]-7-[6]-1-[4]-26-[2]-5-[9]-[1]-7
HYGlyIII1	2.5e-42	1-[3]-7-[6]-2-[4]-26-[2]-20-[1]-7
LdGlyIII1	1.4e-47	1-[3]-8-[6]-1-[4]-6-[5]-[2]-7-[9]-[1]-7
LwGlyIII1	4.8e-40	1-[3]-8-[6]-1-[4]-27-[2]-22-[1]-7
MbMGlyIII1	8.4e-12	38-[6]-1-[4]-24-[2]-47
MbMGlyIII2	7.8e-14	1-[3]-15-[6]-1-[4]-24-[2]-47
MmGlyIII1	3.9e-35	1-[3]-13-[6]-1-[4]-26-[2]-20-[1]-7
MmuGlyIII1	1e-65	1-[3]-8-[6]-2-[4]-6-[5]-28-[9]-[1]-7
MsGlyIII1	2.6e-11	1-[3]-30-[4]-5-[5]-64
NgGlyIII1	1.8e-78	1-[3]-3-[7]-1-[8]-5-[4]-[10]-4-[2]-21-[1]-7
NgGlyIII2	5.4e-17	1-[3]-34-[4]-30-[2]-7-[9]-[1]-7
NgGlyIII3	0.027	76-[4]-92
NoGlyIII1	0.036	76-[4]-78
NoGlyIII2	6.1e-81	1-[3]-3-[7]-1-[8]-5-[4]-[10]-4-[2]-21-[1]-7
NoGlyIII3	0.00052	1-[3]-29-[4]-43
NpGlyIII1	0.0029	76-[4]-82
NpGlyIII2	1.5e-20	[3]-13-[6]-41-[2]-7-[9]-[1]-7
NpGlyIII3	7e-80	1-[3]-3-[7]-1-[8]-5-[4]-[10]-4-[2]-21-[1]-7
OsGlyIII1_A	5.1e-53	1-[3]-9-[6]-3-[4]-6-[5]-[2]-6-[9]-[1]-7
OsGlyIII1_B	1.3e-68	1-[3]-9-[6]-5-[4]-6-[5]-[2]-13-[1]-7
OsGlyIII2_A	1.9e-65	1-[3]-13-[6]-1-[4]-6-[5]-[2]-6-[9]-[1]-7
OsGlyIII2_B	1.5e-81	1-[3]-9-[6]-1-[4]-6-[5]-[2]-5-[9]-[1]-7
OsGlyIII3_A	1.6e-93	1-[3]-3-[7]-1-[8]-5-[4]-[10]-4-[2]-26-[1]-7
OsGlyIII3_B	7.5e-97	1-[3]-3-[7]-1-[8]-5-[4]-[10]-4-[2]-26-[1]-7
OsGlyIII4_A	1.6e-68	1-[3]-8-[6]-1-[4]-6-[5]-[2]-20-[1]-7
OsGlyIII4_B	6e-62	1-[3]-8-[6]-1-[4]-26-[2]-5-[9]-[1]-7
OsGlyIII5_A	2.5e-73	1-[3]-9-[6]-1-[4]-6-[5]-[2]-6-[9]-[1]-7
OsGlyIII5_B	1.9e-90	1-[3]-8-[6]-1-[4]-6-[5]-[2]-5-[9]-[1]-7
OsGlyIII6_A	7.2e-49	1-[3]-4-[7]-1-[8]-8-[4]-[10]-10-[2]-26-[1]-7
OsGlyIII6_B	1.4e-45	1-[3]-3-[7]-1-[8]-5-[4]-[10]-4-[2]-23-[1]-7
PbGlyIII1	3e-49	1-[3]-7-[6]-1-[4]-25-[2]-5-[9]-[1]-7
PdGlyIII1	1.6e-43	1-[3]-8-[6]-2-[4]-26-[2]-20-[1]-7
PfGlyIII1	1.6e-35	1-[3]-30-[4]-6-[5]-[2]-18-[1]-7
PGGlyIII1	7.3e-09	17-[6]-38-[2]-47
PGGlyIII10	1.2e-10	[3]-13-[6]-38-[2]-24-[1]-7
PGGlyIII11	1.9e-14	1-[3]-36-[4]-25-[2]-25-[1]-7
PGGlyIII2	2.5e-11	33-[6]-1-[4]-24-[2]-24-[1]-7
PGGlyIII3	2.9e-21	38-[6]-39-[2]-22-[1]-7
PGGlyIII4	2.2e-24	45-[6]-[4]-24-[2]-25-[1]-7
PGGlyIII5	5e-18	1-[3]-15-[6]-[4]-25-[2]-25-[1]-7
PGGlyIII6	8.8e-12	42-[6]-38-[2]-25-[1]-7
PGGlyIII7	1.5e-11	68-[4]-26-[2]-25-[1]-7
PGGlyIII8	1.5e-15	44-[1]-5-[4]-24-[2]-24-[1]-7
PGGlyIII9	9.3e-38	1-[3]-8-[6]-1-[4]-6-[5]-[2]-5-[9]-[1]-7
PhtGlyIII1	8.5e-09	72-[4]-6-[5]-5-[2]-42-[1]-7
PpGlyIII1_A	2.7e-85	1-[3]-3-[7]-1-[8]-5-[4]-[10]-4-[2]-26-[1]-7
PpGlyIII1_B	7.1e-100	1-[3]-3-[7]-1-[8]-5-[4]-[10]-4-[2]-26-[1]-7
PpGlyIII2	8.7e-08	72-[4]-6-[5]-68-[1]-7
PpGlyIII3	6.3e-15	59-[4]-25-[2]-22-[1]-7
PpGlyIII4_A	6.5e-65	1-[3]-8-[6]-1-[4]-6-[5]-[2]-5-[9]-[1]-7
PpGlyIII4_B	2.1e-76	1-[3]-8-[6]-1-[4]-6-[5]-[2]-5-[9]-[1]-7
PpGlyIII5_A	8.2e-66	1-[3]-8-[6]-1-[4]-6-[5]-[2]-5-[9]-[1]-7
PpGlyIII5_B	3.5e-43	1-[3]-8-[6]-1-[4]-6-[5]-16
PpGlyIII6	1.5e-30	1-[3]-17-[8]-5-[4]-5-[5]-43-[1]-7
PpGlyIII7	8.7e-11	14-[4]-24-[2]-46
PteGlyIII1	8.5e-49	1-[3]-13-[6]-2-[4]-6-[5]-[2]-4-[9]-[1]-7
PtGlyIII1	7.7e-57	1-[3]-3-[7]-4-[8]-5-[4]-11
PtGlyIII2_A	3e-93	1-[3]-3-[7]-4-[8]-5-[4]-[10]-4-[2]-26-[1]-7
PtGlyIII2_B	3.8e-100	1-[3]-3-[7]-1-[8]-5-[4]-[10]-4-[2]-26-[1]-7
PtGlyIII3_A	3.7e-93	1-[3]-3-[7]-4-[8]-5-[4]-[10]-4-[2]-26-[1]-7
PtGlyIII3_B	3.8e-100	1-[3]-3-[7]-1-[8]-5-[4]-[10]-4-[2]-26-[1]-7
PtGlyIII4_A	1.7e-66	1-[3]-8-[6]-1-[4]-6-[5]-[2]-20-[1]-7
PtGlyIII4_B	1.1e-59	1-[3]-8-[6]-1-[4]-26-[2]-19-[1]-7
PtGlyIII5_A	1.4e-64	1-[3]-8-[6]-1-[4]-6-[5]-[2]-22-[1]-7
PtGlyIII5_B	4.1e-68	1-[3]-8-[6]-1-[4]-6-[5]-[2]-3
PtGlyIII6_A	3.5e-80	1-[3]-3-[7]-4-[8]-5-[4]-[10]-4-[2]-26-[1]-7
PtGlyIII6_B	4.7e-96	1-[3]-3-[7]-1-[8]-5-[4]-[10]-4-[2]-26-[1]-7
RCGlyIII1	3.4e-14	43-[6]-45-[2]-24-[1]-7
RCGlyIII2	5.5e-06	1-[3]-85-[2]-25-[1]-7
RsGlyIII1	1.3e-78	1-[3]-3-[7]-1-[8]-5-[4]-[10]-4-[2]-25-[1]-7
ScGlyIII1	0.0019	78-[1]-3-[5]-74-[1]-6
SchGlyIII1	3.4e-35	1-[3]-8-[6]-1-[4]-26-[2]-21-[1]-7
SjGlyIII1	3.4e-25	1-[3]-11-[6]-6-[4]-58-[9]-[1]-7
SjGlyIII2	3e-31	1-[3]-10-[6]-6-[4]-1-[10]-32-[9]-[1]-7
SmGlyIII1_A	9.3e-74	1-[3]-8-[6]-1-[4]-6-[5]-[2]-5-[9]-[1]-7
SmGlyIII1_B	8.3e-69	1-[3]-8-[6]-1-[4]-6-[5]-[2]-5-[9]-[1]-7
SpGlyIII1	4.1e-29	1-[3]-10-[6]-6-[4]-1-[10]-32-[9]-[1]-7
SpGlyIII2	0.0071	75-[4]-6-[5]-97
SpGlyIII3	0.011	74-[4]-6-[5]-76-[1]-7
SpGlyIII4	2.2e-05	94-[4]-6-[5]-76-[1]-6
SpGlyIII5	0.0047	71-[1]-3-[5]-73-[1]-7
SpGlyIII6	0.0004	74-[4]-6-[5]-96
StGlyIII1_A	7.3e-71	1-[3]-8-[6]-1-[4]-6-[5]-[2]-6-[9]-[1]-7
StGlyIII1_B	6.8e-91	1-[3]-8-[6]-1-[4]-6-[5]-[2]-5-[9]-[1]-7
StGlyIII2_A	2.4e-88	1-[3]-3-[7]-1-[8]-5-[4]-[10]-4-[2]-26-[1]-7
StGlyIII2_B	4.8e-99	1-[3]-3-[7]-1-[8]-5-[4]-[10]-4-[2]-26-[1]-7
StGlyIII3_A	2.4e-88	1-[3]-3-[7]-1-[8]-5-[4]-[10]-4-[2]-26-[1]-7
StGlyIII3_B	2.3e-77	1-[3]-3-[7]-1-[8]-5-[4]-[10]-21
StGlyIII4_A	1.1e-67	1-[3]-8-[6]-1-[4]-6-[5]-[2]-20-[1]-7
StGlyIII4_B	1.3e-49	1-[3]-8-[6]-1-[4]-6-[5]-44
StGlyIII5_A	1.1e-67	1-[3]-8-[6]-1-[4]-6-[5]-[2]-20-[1]-7
StGlyIII5_B	1.3e-57	1-[3]-8-[6]-1-[4]-6-[5]-39-[1]-7
StGlyIII6	7.9e-18	10-[5]-[2]-3
SthGlyIII1	1e-57	1-[3]-7-[6]-1-[4]-6-[5]-[2]-5-[9]-[1]-7
SyPGlyIII1	9.1e-51	1-[3]-7-[6]-1-[4]-25-[2]-5-[9]-[1]-7
TaGlyIII1_A	9.3e-30	10-[5]-[2]-8-[9]-[1]-7
TaGlyIII1_B	2.1e-81	1-[3]-9-[6]-1-[4]-6-[5]-[2]-5-[9]-[1]-7
TaGlyIII10	5.2e-57	8-[4]-6-[5]-[2]-5-[9]-[1]-7
TaGlyIII11	3.9e-36	10-[5]-[2]-6-[9]-[1]-7
TaGlyIII12	9.5e-58	8-[4]-6-[5]-[2]-5-[9]-[1]-7
TaGlyIII13	2.9e-36	10-[5]-[2]-6-[9]-[1]-7
TaGlyIII14_A	2.4e-65	1-[3]-8-[6]-14-[5]-[2]-5-[9]-[1]-7
TaGlyIII14_B	6.3e-61	1-[3]-8-[6]-1-[4]-26-[2]-5-[9]-[1]-7
TaGlyIII15	4.4e-89	1-[3]-8-[6]-1-[4]-6-[5]-[2]-5-[9]-[1]-7
TaGlyIII16_A	4.9e-37	10-[5]-[2]-5-[9]-[1]-7
TaGlyIII16_B	4.7e-59	1-[3]-8-[6]-1-[4]-26-[2]-5-[9]-14
TaGlyIII17	5.6e-25	1-[3]-8-[6]-10
TaGlyIII18	1.8e-37	10-[5]-[2]-5-[9]-[1]-7
TaGlyIII19_A	1.3e-38	16-[5]-[2]-6-[9]-[1]-7
TaGlyIII19_B	4.7e-90	1-[3]-8-[6]-1-[4]-6-[5]-[2]-5-[9]-[1]-7
TaGlyIII2_A	9.5e-87	1-[3]-3-[7]-1-[8]-5-[4]-[10]-4-[2]-26-[1]-7
TaGlyIII2_B	1.3e-101	1-[3]-3-[7]-1-[8]-5-[4]-[10]-4-[2]-26-[1]-7
TaGlyIII20_A	8.3e-36	10-[5]-[2]-5-[9]-[1]-7
TaGlyIII20_B	3.8e-39	1-[3]-8-[6]-1-[4]-6-[5]-13
TaGlyIII22_A	1.1e-71	1-[3]-8-[6]-1-[4]-6-[5]-[2]-5-[9]-[1]-7
TaGlyIII22_B	8.6e-66	1-[3]-8-[6]-1-[4]-26-[2]-5-[9]-[1]-7
TaGlyIII23	2.8e-08	16-[2]-23-[1]-7
TaGlyIII24_A	3.1e-78	1-[3]-9-[6]-1-[4]-6-[5]-[2]-6-[9]-[1]-7
TaGlyIII24_B	4e-90	1-[3]-8-[6]-1-[4]-6-[5]-[2]-5-[9]-[1]-7
TaGlyIII25_A	6e-53	30-[6]-1-[4]-6-[5]-[2]-5-[9]-[1]-7
TaGlyIII25_B	3.3e-63	1-[3]-8-[6]-1-[4]-26-[2]-5-[9]-[1]-7
TaGlyIII3_A	1.1e-90	1-[3]-3-[7]-1-[8]-5-[4]-[10]-4-[2]-26-[1]-7
TaGlyIII3_B	6.5e-99	1-[3]-3-[7]-1-[8]-5-[4]-[10]-4-[2]-26-[1]-7
TaGlyIII4	3e-16	15-[9]-[1]-7
TaGlyIII5_A	5.1e-89	1-[3]-3-[7]-1-[8]-5-[4]-[10]-4-[2]-26-[1]-7
TaGlyIII5_B	1.2e-100	1-[3]-3-[7]-1-[8]-5-[4]-[10]-4-[2]-26-[1]-7
TaGlyIII6	9.1e-54	8-[4]-6-[5]-[2]-5-[9]-[1]-7
TaGlyIII7	3.9e-37	10-[5]-[2]-6-[9]-[1]-7
TaGlyIII8	1.7e-76	1-[3]-8-[6]-2-[4]-6-[5]-[2]-5-[9]-[1]-7
TaGlyIII9	1.5e-30	8-[4]-6-[5]-[2]-8
TcGlyIII1	6.3e-52	1-[3]-8-[6]-1-[4]-6-[5]-[2]-22-[1]-7
TcGlyIII2	2.3e-52	1-[3]-8-[6]-1-[4]-6-[5]-[2]-22-[1]-7
TcGlyIII3	1.4e-51	1-[3]-8-[6]-1-[4]-6-[5]-[2]-22-[1]-7
TchGlyIII1	1.5e-35	16-[6]-2-[4]-14-[2]-8-[9]-[1]-7
TchGlyIII2_A	2.2e-24	17-[5]-28-[9]-[1]-7
TchGlyIII3_A	4.4e-24	1-[3]-8-[6]-6
TchGlyIII3_B	2.4e-17	15-[2]-8-[9]-[1]-7
TchGlyIII4	1.3e-58	1-[3]-8-[6]-2-[4]-6-[5]-28-[9]-[1]-7
TchGlyIII5	4.5e-52	1-[3]-8-[6]-2-[4]-6-[5]-28-[9]-5
TchGlyIII6	1.6e-35	1-[3]-8-[6]-2-[4]-6-[5]-40
TgGlyIII1	7.3e-05	23-[4]-7-[5]-23
ThpGlyIII1	4.6e-50	1-[3]-10-[6]-1-[4]-6-[5]-[2]-4-[9]-[1]-7
TpGlyIII1	6e-37	1-[3]-7-[6]-9-[4]-6-[5]-[2]-38-[1]-7
TpGlyIII2	6e-37	1-[3]-7-[6]-9-[4]-6-[5]-[2]-38-[1]-7
VbGlyIII1	3.9e-43	1-[3]-8-[6]-1-[4]-25-[2]-3-[9]-[1]-7
VdGlyIII1	1.6e-48	1-[3]-17-[8]-6-[4]-2-[10]-4-[2]-7-[9]-[1]-7
VdGlyIII2	4.2e-15	1-[3]-26-[4]-38-[2]-44
XlGlyIII1	1.3e-61	1-[3]-8-[6]-2-[4]-6-[5]-28-[9]-[1]-7
XlGlyIII2	8.7e-64	1-[3]-8-[6]-2-[4]-26-[2]-8-[9]-[1]-7
XlGlyIII3	8.7e-64	1-[3]-8-[6]-2-[4]-26-[2]-8-[9]-[1]-7
ZmGlyIII1_A	1.3e-65	1-[3]-12-[6]-1-[4]-6-[5]-[2]-6-[9]-[1]-7
ZmGlyIII1_B	1e-86	1-[3]-9-[6]-1-[4]-6-[5]-[2]-5-[9]-[1]-7
ZmGlyIII2_A	9e-76	1-[3]-9-[6]-1-[4]-6-[5]-[2]-6-[9]-[1]-7
ZmGlyIII2_B	2.8e-84	1-[3]-8-[6]-1-[4]-6-[5]-[2]-5-[9]-[1]-7
ZmGlyIII3_A	8.5e-89	1-[3]-3-[7]-1-[8]-5-[4]-[10]-4-[2]-26-[1]-7
ZmGlyIII3_B	2.8e-100	1-[3]-3-[7]-1-[8]-5-[4]-[10]-4-[2]-26-[1]-7
ZmGlyIII4_A	4.8e-56	1-[3]-10-[6]-1-[4]-6-[5]-[2]-6-[9]-[1]-7
ZmGlyIII4_B	6.8e-59	1-[3]-6-[6]-1-[4]-7-[5]-[2]-3-[9]-[1]-7
ZmGlyIII5_A	1.3e-65	1-[3]-12-[6]-1-[4]-6-[5]-[2]-6-[9]-[1]-7
ZmGlyIII5_B	1e-86	1-[3]-9-[6]-1-[4]-6-[5]-[2]-5-[9]-[1]-7
ZmGlyIII6_A	3.6e-66	1-[3]-8-[6]-1-[4]-6-[5]-[2]-5-[9]-[1]-7
ZmGlyIII6_B	3e-52	1-[3]-8-[6]-1-[4]-6-[5]-25-[9]-[1]-7
ZmGlyIII7_A	1.6e-19	1-[3]-10-[6]-11
ZmGlyIII7_B	6.8e-59	1-[3]-6-[6]-1-[4]-7-[5]-[2]-3-[9]-[1]-7
