# Supplementary material for: Tracing the Evolution of Plant Glyoxalase III Enzymes for Structural and Functional Divergence
Source: Antioxidants (Basel). 2021 Apr 23;10(5):648. doi: 10.3390/antiox10050648 (PMC8170915; doi:10.3390/antiox10050648)
Supplement: Supplementary file 1 [file antioxidants-10-00648-s001.zip › Kumar et al Supplementary files/Kumar et al Supplemental Table S3.xlsx]

## Sheet: Sheet1
Tracing the evolution of plant glyoxalase III enzymes for structural and functional divergence
Brijesh Kumar1#, Charanpreet Kaur1,2#, Ashwani Pareek2, Sudhir K Sopory1, Sneh L. Singla-Pareek1*
1Plant Stress Biology, International Centre for Genetic Engineering and Biotechnology, Aruna Asaf Ali Marg, New Delhi-110067, India.
2Stress Physiology and Molecular Biology Laboratory, School of Life Sciences, Jawaharlal Nehru University, New Delhi-110067, India.
*Corresponding author: sneh@icgeb.res.in, ORCID: 0000-0002-0521-2622
#Authors with equal contribution
Supplemental Table S3. Similarity scores of plant GLYIII proteins with those from E. coli.
Query Protein	Subject Protein	% identity	Alignment length	Mismatches	Gap opens	Q. start	Q. end	S. start	S. end	E-value	Bit score	% positives
EcGlyIII1_A	AtGlyIII5_A	61.538	13	5	0	76	88	15	27	3	20	76.92
EcGlyIII1_A	BrGlyIII8_A	61.538	13	5	0	76	88	15	27	2.1	20.8	76.92
EcGlyIII4_A	OsGlyIII3_B	61.538	13	5	0	81	93	74	86	0.23	23.1	84.62
EcGlyIII4_A	BrGlyIII8_A	60	10	4	0	84	93	77	86	3.1	19.6	90
EcGlyIII1_A	TaGlyIII25_B	53.846	13	6	0	141	153	59	71	1.1	21.6	76.92
EcGlyIII4_A	AtGlyIII3_B	50	12	6	0	82	93	75	86	2.3	20	83.33
EcGlyIII1_A	OsGlyIII6_B	50	16	7	1	139	154	73	87	5.9	19.2	68.75
EcGlyIII4_A	PtGlyIII2_A	46.667	15	8	0	79	93	75	89	0.48	22.3	80
EcGlyIII2_A	PpGlyIII4_A	46.386	166	83	5	4	168	4	164	5.11e-35	112	57.83
EcGlyIII2_A	PtGlyIII5_B	45.6	125	66	1	4	128	4	126	3.81e-30	99.4	58.4
EcGlyIII2_A	PpGlyIII5_B	45.37	108	57	1	4	111	4	109	1.04e-26	90.1	64.81
EcGlyIII2_A	StGlyIII1_B	44.848	165	87	2	4	168	4	164	1.96e-39	124	58.18
EcGlyIII2_A	SmGlyIII1_B	44.242	165	88	2	4	168	4	164	1.94e-39	124	58.18
EcGlyIII2_A	TaGlyIII17	44.118	68	36	2	4	71	4	69	1.32e-10	47	60.29
EcGlyIII4_A	StGlyIII1_A	44	25	14	0	84	108	62	86	0.4	22.3	52
EcGlyIII1_A	PtGlyIII1	43.478	23	7	1	138	154	68	90	8.6	18.5	56.52
EcGlyIII4_A	StGlyIII5_B	42.105	19	11	0	124	142	92	110	0.64	21.6	63.16
EcGlyIII2_A	AtGlyIII1_B	41.818	165	92	2	4	168	4	164	1.07e-38	122	58.79
EcGlyIII2_A	BrGlyIII7_B	41.818	165	92	2	4	168	4	164	5.93e-39	123	60
EcGlyIII2_A	BrGlyIII9_B	41.818	165	92	2	4	168	4	164	4.57e-39	123	58.79
EcGlyIII2_A	TaGlyIII1_B	41.818	165	93	2	4	168	4	165	2.81e-35	113	57.58
EcGlyIII4_A	ZmGlyIII4_A	41.667	24	14	0	83	106	63	86	0.39	22.3	58.33
EcGlyIII4_A	TaGlyIII11	41.379	29	14	2	114	139	8	36	3.8	18.9	58.62
EcGlyIII4_A	TaGlyIII13	41.379	29	14	2	114	139	8	36	3.6	19.2	58.62
EcGlyIII4_A	TaGlyIII7	41.379	29	14	2	114	139	8	36	8.2	18.1	55.17
EcGlyIII2_A	ZmGlyIII7_A	41.176	68	40	0	4	71	4	71	2.07e-11	49.3	57.35
EcGlyIII2_A	OsGlyIII5_A	40.964	166	94	3	4	168	4	166	1.25e-21	78.6	60.84
EcGlyIII2_A	ZmGlyIII2_A	40.964	166	94	3	4	168	4	166	7.16e-29	97.4	61.45
EcGlyIII4_A	OsGlyIII5_A	40.909	22	13	0	12	33	7	28	1.9	20.4	68.18
EcGlyIII4_A	TaGlyIII24_A	40.909	22	13	0	12	33	7	28	0.78	21.6	72.73
EcGlyIII1_A	BrGlyIII3_B	40.741	27	16	0	130	156	48	74	0.26	23.5	62.96
EcGlyIII2_A	AtGlyIII3_A	40.678	59	34	1	46	104	59	116	2.56e-08	43.1	59.32
EcGlyIII2_A	PpGlyIII4_B	40.606	165	94	2	4	168	4	164	1.61e-35	114	58.79
EcGlyIII2_A	TaGlyIII24_A	40.361	166	95	3	4	168	4	166	2.01e-27	93.6	59.64
EcGlyIII2_A	TaGlyIII10	40.179	112	65	1	57	168	3	112	3.41e-25	86.3	60.71
EcGlyIII2_A	TaGlyIII12	40.179	112	65	1	57	168	3	112	2.18e-24	84.3	58.93
EcGlyIII2_A	TaGlyIII6	40.179	112	65	1	57	168	3	112	2.09e-24	84.3	58.04
EcGlyIII4_A	StGlyIII4_B	40	20	12	0	123	142	91	110	0.75	21.6	60
EcGlyIII2_A	OsGlyIII2_B	40	165	96	2	4	168	4	165	1.06e-34	112	56.97
EcGlyIII2_A	ZmGlyIII1_B	40	165	96	2	4	168	4	165	9.23e-35	112	56.97
EcGlyIII2_A	ZmGlyIII5_B	40	165	96	2	4	168	4	165	9.23e-35	112	56.97
EcGlyIII4_A	ZmGlyIII7_A	40	20	12	0	15	34	10	29	7.8	17.7	60
EcGlyIII2_A	StGlyIII5_B	39.634	164	93	4	4	167	4	161	7.18e-27	92	56.1
EcGlyIII2_A	ZmGlyIII1_A	39.286	168	97	3	4	168	4	169	1.06e-30	102	55.36
EcGlyIII2_A	ZmGlyIII5_A	39.286	168	97	3	4	168	4	169	1.06e-30	102	55.36
EcGlyIII2_A	OsGlyIII5_B	38.788	165	97	2	4	168	4	164	7.03e-29	97.4	58.18
EcGlyIII2_A	TaGlyIII19_B	38.788	165	97	2	4	168	4	164	1.14e-29	99.4	58.79
EcGlyIII2_A	TaGlyIII24_B	38.788	165	97	2	4	168	4	164	1.78e-30	101	59.39
EcGlyIII2_A	TaGlyIII15	38.788	165	97	2	4	168	4	164	1.11e-29	99.4	58.18
EcGlyIII2_A	PpGlyIII5_A	38.788	165	97	2	4	168	4	164	1.54e-33	109	58.79
EcGlyIII2_A	TaGlyIII9	38.71	62	37	1	57	117	2	63	8.55e-08	39.7	54.84
EcGlyIII2_A	ZmGlyIII2_B	38.182	165	98	2	4	168	4	164	3.06e-30	100	60
EcGlyIII2_A	ZmGlyIII4_A	37.952	166	100	2	4	168	4	167	1.93e-29	99	52.41
EcGlyIII1_A	AtGlyIII6_B	37.931	29	18	0	126	154	44	72	0.053	25.4	55.17
EcGlyIII2_A	AtGlyIII6_A	37.576	165	99	3	4	168	4	164	2.79e-28	95.9	53.33
EcGlyIII2_A	AtGlyIII4_A	37.278	169	100	3	2	168	2	166	1.28e-31	104	56.8
EcGlyIII2_A	TaGlyIII13	37.234	94	56	2	76	168	3	94	1.47e-14	58.2	54.26
EcGlyIII2_A	BrGlyIII9_A	37.126	167	99	3	4	168	4	166	3.59e-30	100	57.49
EcGlyIII2_A	TaGlyIII25_A	37.107	159	96	3	10	168	2	156	5.6e-28	94.7	54.72
EcGlyIII1_A	BrGlyIII5_B	37.037	27	17	0	127	153	45	71	1.5	21.2	55.56
EcGlyIII2_A	OsGlyIII4_A	36.97	165	100	3	4	168	4	164	1.79e-28	96.3	54.55
EcGlyIII2_A	ZmGlyIII6_A	36.97	165	100	3	4	168	4	164	6.43e-27	92	53.33
EcGlyIII2_A	BrGlyIII5_B	36.97	165	100	2	4	168	4	164	1.75e-31	103	55.76
EcGlyIII2_A	TaGlyIII1_A	36.735	98	57	2	74	168	1	96	3.01e-12	52	55.1
EcGlyIII2_A	OsGlyIII2_A	36.686	169	101	3	4	168	4	170	1.83e-28	96.3	55.03
EcGlyIII2_A	StGlyIII4_B	36.601	153	87	3	4	156	4	146	3.9e-21	76.6	53.59
EcGlyIII2_A	TaGlyIII20_B	36.538	104	64	1	4	107	4	105	4.9e-20	73.2	60.58
EcGlyIII2_A	BrGlyIII7_A	36.527	167	100	3	4	168	4	166	1.84e-30	101	57.49
EcGlyIII2_A	PtGlyIII5_A	36.527	167	100	3	4	168	4	166	8.24e-29	97.1	58.08
EcGlyIII2_A	TaGlyIII11	36.458	96	58	2	74	168	1	94	2e-14	57.8	53.12
EcGlyIII3_A	BrGlyIII4_A	36.364	33	18	1	133	165	52	81	2	20	54.55
EcGlyIII2_A	BrGlyIII6_A	36.364	66	41	1	39	104	52	116	8.94e-08	41.6	56.06
EcGlyIII4_A	BrGlyIII1_A	36.364	33	20	1	15	47	10	41	9.7	18.1	63.64
EcGlyIII2_A	BrGlyIII1_B	36.364	165	99	4	4	167	4	163	1.35e-20	75.9	55.15
EcGlyIII1_A	PpGlyIII4_B	36.364	33	16	2	220	251	70	98	3.7	20	48.48
EcGlyIII2_A	TaGlyIII4	36.17	47	28	1	122	168	7	51	3.03e-06	35	57.45
EcGlyIII2_A	BrGlyIII3_A	36.095	169	102	3	2	168	2	166	3.36e-30	100	56.21
EcGlyIII2_A	BrGlyIII5_A	36.095	169	102	3	2	168	2	166	1.97e-29	98.6	55.62
EcGlyIII3_A	StGlyIII1_A	36	75	41	3	1	72	1	71	9.73e-05	32.7	48
EcGlyIII2_A	TaGlyIII7	36	100	57	3	70	168	1	94	4.15e-14	57	52
EcGlyIII2_A	TaGlyIII14_A	35.758	165	94	4	4	168	4	156	3.07e-23	82.4	51.52
EcGlyIII2_A	BrGlyIII2_B	35.758	165	102	2	4	168	4	164	3.35e-31	103	56.36
EcGlyIII2_A	AtGlyIII4_B	35.57	149	92	2	20	168	20	164	1.89e-27	93.6	57.05
EcGlyIII1_A	OsGlyIII1_A	35.556	45	23	2	238	277	47	90	1.5	21.2	46.67
EcGlyIII2_A	AtGlyIII1_A	35.542	166	102	3	4	168	4	165	3.11e-29	98.2	57.23
EcGlyIII2_A	StGlyIII1_A	35.542	166	102	3	4	168	4	165	1.3e-21	78.6	59.04
EcGlyIII2_A	PtGlyIII4_B	35.366	164	100	4	4	167	4	161	3.79e-26	90.1	56.71
EcGlyIII2_A	BrGlyIII2_A	35.329	167	102	3	4	168	4	166	6.03e-28	94.7	55.09
EcGlyIII2_A	AtGlyIII6_B	35.152	165	101	4	4	167	4	163	9.81e-26	89	55.76
EcGlyIII2_A	BrGlyIII1_A	35.152	165	103	2	4	168	4	164	1.98e-26	90.9	52.12
EcGlyIII2_A	PtGlyIII4_A	35.152	165	103	2	4	168	4	164	9.24e-31	102	55.76
EcGlyIII2_A	OsGlyIII1_A	34.731	167	105	3	4	168	4	168	5.2e-23	82	49.1
EcGlyIII2_A	TaGlyIII19_A	34.694	98	61	2	72	168	5	100	5.1e-09	43.5	57.14
EcGlyIII2_A	BrGlyIII10	34.615	130	82	2	4	133	4	130	1.05e-13	57.4	51.54
EcGlyIII2_A	TaGlyIII22_A	34.545	165	104	3	4	168	4	164	7.83e-25	86.7	52.73
EcGlyIII4_A	PtGlyIII4_B	34.375	64	30	2	81	142	57	110	5.35e-05	33.9	50
EcGlyIII4_A	TaGlyIII21	34.146	41	25	1	6	46	3	41	0.51	21.2	46.34
EcGlyIII2_A	StGlyIII4_A	34.132	167	102	3	4	168	4	164	8.62e-25	86.7	53.29
EcGlyIII2_A	StGlyIII5_A	34.132	167	102	3	4	168	4	164	8.62e-25	86.7	53.29
EcGlyIII2_A	OsGlyIII1_B	34.104	173	92	5	4	168	4	162	1.08e-19	73.6	50.87
EcGlyIII2_A	BrGlyIII3_B	33.939	165	104	3	4	168	4	163	1.3e-26	91.3	53.94
EcGlyIII4_A	TaGlyIII12	33.871	62	31	3	77	138	3	54	0.002	28.9	51.61
EcGlyIII2_A	ZmGlyIII4_B	33.735	166	101	4	4	168	4	161	4.25e-18	69.3	50
EcGlyIII2_A	ZmGlyIII7_B	33.735	166	101	4	4	168	4	161	4.25e-18	69.3	50
EcGlyIII2_A	TaGlyIII8	33.735	166	105	3	4	168	4	165	1.27e-22	81.3	53.01
EcGlyIII2_A	OsGlyIII4_B	33.537	164	104	3	4	167	4	162	7.24e-26	89.4	56.71
EcGlyIII4_A	PpGlyIII1_A	33.333	54	25	2	81	134	74	116	0.079	24.6	46.3
EcGlyIII3_A	AtGlyIII6_A	33.333	75	43	2	1	72	1	71	0.000855	29.6	45.33
EcGlyIII2_A	TaGlyIII22_B	32.927	164	105	3	4	167	4	162	1.47e-25	88.6	56.1
EcGlyIII2_A	ZmGlyIII6_B	32.927	164	105	3	4	167	4	162	2.13e-22	80.5	53.05
EcGlyIII3_A	TaGlyIII17	32.857	70	46	1	1	70	1	69	0.000685	28.9	44.29
EcGlyIII4_A	TaGlyIII8	32.759	58	35	1	80	133	59	116	0.003	28.5	43.1
EcGlyIII4_A	TaGlyIII9	32.759	58	35	1	80	133	6	63	0.005	26.9	43.1
EcGlyIII3_A	BrGlyIII6_B	32.68	153	87	3	1	138	1	152	4.59e-25	87.8	52.29
EcGlyIII2_A	PtGlyIII2_A	32.432	74	49	1	34	107	50	122	3.87e-07	39.7	48.65
EcGlyIII2_A	TaGlyIII14_B	32.317	164	106	3	4	167	4	162	1.62e-24	85.9	55.49
EcGlyIII2_A	TaGlyIII25_B	32.317	164	106	3	4	167	4	162	1.25e-24	86.3	54.88
EcGlyIII1_A	BrGlyIII10	32.258	31	21	0	130	160	48	78	2.3	20.4	54.84
EcGlyIII4_A	TaGlyIII10	32.258	62	32	2	77	138	3	54	0.000249	31.2	48.39
EcGlyIII4_A	TaGlyIII6	32.258	62	32	3	77	138	3	54	0.026	25.4	50
EcGlyIII3_A	PtGlyIII2_A	32.121	165	87	5	1	144	1	161	8.31e-23	82	53.33
EcGlyIII3_A	PtGlyIII6_A	32.121	165	87	5	1	144	1	161	1.44e-21	79	52.12
EcGlyIII3_A	BrGlyIII4_A	31.868	91	61	1	50	139	64	154	1.16e-13	57.8	53.85
EcGlyIII1_A	StGlyIII3_B	31.818	44	29	1	143	186	76	118	0.048	25.4	50
EcGlyIII3_A	TaGlyIII12	31.683	101	64	4	56	154	3	100	8.5e-11	48.5	50.5
EcGlyIII1_A	PtGlyIII2_A	31.579	57	30	4	138	187	68	122	0.097	24.6	54.39
EcGlyIII1_A	PtGlyIII3_A	31.579	57	30	4	138	187	68	122	0.095	24.6	54.39
EcGlyIII3_A	OsGlyIII3_A	31.492	181	99	6	1	160	1	177	2.88e-22	80.5	49.72
EcGlyIII4_A	PtGlyIII6_B	31.481	54	26	2	81	134	74	116	0.035	25.8	51.85
EcGlyIII2_A	TaGlyIII16_B	31.447	159	104	3	2	160	2	155	3.92e-23	82	54.09
EcGlyIII3_A	TaGlyIII2_A	31.319	182	98	7	1	160	1	177	2.03e-22	80.9	50.55
EcGlyIII3_A	ZmGlyIII3_A	31.319	182	98	7	1	160	1	177	5.88e-24	85.1	51.1
EcGlyIII1_A	PpGlyIII1_A	31.25	48	31	2	139	186	73	118	4.8	19.6	52.08
EcGlyIII1_A	TaGlyIII20_B	31.25	48	31	2	141	187	59	105	0.39	22.3	50
EcGlyIII4_A	BrGlyIII9_B	31.25	64	34	3	77	140	55	108	0.003	28.5	53.12
EcGlyIII3_A	PtGlyIII3_A	31.098	164	90	4	1	144	1	161	1.83e-24	86.3	53.66
EcGlyIII3_A	TaGlyIII3_A	30.939	181	100	6	1	160	1	177	1.2e-22	81.6	50.28
EcGlyIII1_A	StGlyIII2_B	30.909	55	31	2	138	186	65	118	0.077	25	49.09
EcGlyIII3_A	AtGlyIII2_A	30.769	91	62	1	50	139	55	145	5.75e-14	58.5	56.04
EcGlyIII2_A	PtGlyIII6_B	30.769	65	43	2	65	129	78	140	0.000133	32.3	50.77
EcGlyIII3_A	TaGlyIII5_A	30.769	182	99	7	1	160	1	177	1.14e-22	81.6	51.1
EcGlyIII3_A	TaGlyIII10	30.693	101	65	4	56	154	3	100	1.61e-10	47.8	51.49
EcGlyIII3_A	TaGlyIII6	30.693	101	65	4	56	154	3	100	1.7e-09	45.1	49.5
EcGlyIII3_A	ZmGlyIII4_A	30.573	157	104	5	1	154	1	155	2.32e-10	48.5	42.68
EcGlyIII3_A	PtGlyIII2_B	30.435	184	111	4	1	167	1	184	5.12e-24	85.1	48.91
EcGlyIII3_A	PtGlyIII3_B	30.435	184	111	4	1	167	1	184	5.12e-24	85.1	48.91
EcGlyIII4_A	AtGlyIII4_B	30.357	56	29	3	85	140	63	108	0.009	27.3	50
EcGlyIII3_A	AtGlyIII3_A	30.337	178	105	4	1	160	1	177	5.49e-23	82.4	50
EcGlyIII2_A	TaGlyIII16_A	30.303	99	63	2	70	168	1	93	1.75e-11	50.1	50.51
EcGlyIII2_A	TaGlyIII20_A	30.303	99	63	2	70	168	1	93	2.01e-11	50.1	50.51
EcGlyIII2_A	TaGlyIII18	30.303	99	63	2	70	168	1	93	1.52e-11	50.1	50.51
EcGlyIII1_A	PtGlyIII5_B	30.12	83	55	2	127	209	45	124	0.002	29.3	44.58
EcGlyIII3_A	AtGlyIII5_B	30	170	104	2	6	160	6	175	8.38e-19	71.2	47.65
EcGlyIII3_A	PpGlyIII4_A	29.762	84	53	2	1	84	1	78	2.86e-06	37	46.43
EcGlyIII3_A	PtGlyIII6_B	29.73	185	111	4	1	167	1	184	1.7e-23	84	49.19
EcGlyIII4_A	PtGlyIII2_B	29.63	54	27	2	81	134	74	116	0.037	25.4	50
EcGlyIII4_A	PtGlyIII3_B	29.63	54	27	2	81	134	74	116	0.037	25.4	50
EcGlyIII1_A	TaGlyIII2_B	29.545	44	30	1	143	186	76	118	1	21.6	50
EcGlyIII1_A	TaGlyIII3_B	29.545	44	30	1	143	186	76	118	0.89	21.9	50
EcGlyIII1_A	TaGlyIII5_B	29.545	44	30	1	143	186	76	118	0.96	21.6	50
EcGlyIII3_A	OsGlyIII1_A	29.545	132	88	4	1	128	1	131	5.97e-08	42	40.15
EcGlyIII1_A	StGlyIII1_B	29.545	88	59	2	127	214	45	129	0.000776	30.8	44.32
EcGlyIII3_A	OsGlyIII6_A	29.487	78	49	1	67	138	85	162	6.11e-05	33.5	44.87
EcGlyIII3_A	StGlyIII3_B	29.457	129	77	2	1	115	1	129	4.09e-16	63.2	48.84
EcGlyIII4_A	ZmGlyIII3_B	29.31	58	30	2	77	134	70	116	0.011	27.3	53.45
EcGlyIII3_A	AtGlyIII3_B	29.189	185	112	4	1	167	1	184	3.41e-24	85.5	48.65
EcGlyIII3_A	OsGlyIII3_B	29.189	185	112	4	1	167	1	184	5.15e-23	82.4	47.03
EcGlyIII3_A	TaGlyIII2_B	29.189	185	112	4	1	167	1	184	3.4e-23	82.8	47.03
EcGlyIII3_A	BrGlyIII6_A	29.143	175	105	4	1	160	1	171	3.03e-21	77.8	48
EcGlyIII4_A	PtGlyIII5_B	29.032	62	32	2	81	140	57	108	0.000665	30.4	50
EcGlyIII4_A	ZmGlyIII1_B	29.032	62	34	2	77	138	56	107	0.003	28.9	50
EcGlyIII4_A	ZmGlyIII5_B	29.032	62	34	2	77	138	56	107	0.003	28.9	50
EcGlyIII1_A	SmGlyIII1_B	28.916	83	56	1	127	209	45	124	0.000245	32.3	45.78
EcGlyIII3_A	PtGlyIII5_A	28.834	163	98	8	1	154	1	154	2.71e-06	37	42.94
EcGlyIII1_A	PpGlyIII5_B	28.767	73	49	1	127	196	45	117	6.09e-05	33.5	50.68
EcGlyIII3_A	StGlyIII4_A	28.682	129	90	2	1	128	1	128	3.83e-05	33.9	37.21
EcGlyIII3_A	StGlyIII5_A	28.682	129	90	2	1	128	1	128	3.83e-05	33.9	37.21
EcGlyIII3_A	TaGlyIII3_B	28.649	185	113	3	1	167	1	184	1.12e-22	81.6	45.95
EcGlyIII1_A	OsGlyIII3_B	28.571	70	47	3	119	186	50	118	0.61	22.3	45.71
EcGlyIII4_A	OsGlyIII2_B	28.571	133	61	6	12	140	7	109	4.37e-05	34.3	43.61
EcGlyIII3_A	StGlyIII1_B	28.571	161	97	7	2	154	2	152	1.84e-09	45.8	46.58
EcGlyIII3_A	PtGlyIII4_A	28.462	130	89	4	1	128	1	128	2.49e-05	34.3	40.77
EcGlyIII3_A	AtGlyIII2_B	28.455	123	88	0	38	160	53	175	1.11e-15	63.2	52.85
EcGlyIII3_A	BrGlyIII4_B	28.409	176	99	3	6	160	6	175	2.61e-12	53.9	43.18
EcGlyIII3_A	AtGlyIII4_B	28.378	148	90	7	21	161	21	159	1.56e-09	46.2	45.27
EcGlyIII3_A	StGlyIII2_B	28.261	184	115	3	1	167	1	184	5.83e-21	77	46.74
EcGlyIII3_A	ZmGlyIII3_B	28.261	184	115	3	1	167	1	184	2.39e-23	83.6	47.28
EcGlyIII3_A	SmGlyIII1_B	28.125	128	77	4	2	121	2	122	3.68e-09	45.1	46.09
EcGlyIII3_A	TaGlyIII5_B	28.108	185	114	3	1	167	1	184	1.73e-22	81.3	45.95
EcGlyIII3_A	BrGlyIII7_B	27.95	161	98	7	2	154	2	152	1.9e-10	48.5	46.58
EcGlyIII3_A	BrGlyIII9_B	27.95	161	98	7	2	154	2	152	5.42e-10	47.4	45.34
EcGlyIII3_A	ZmGlyIII1_B	27.95	161	99	6	2	154	2	153	4.94e-13	55.8	49.69
EcGlyIII3_A	ZmGlyIII5_B	27.95	161	99	6	2	154	2	153	4.94e-13	55.8	49.69
EcGlyIII3_A	BrGlyIII1_B	27.941	68	48	1	7	74	7	73	0.000379	30.8	48.53
EcGlyIII4_A	ZmGlyIII6_B	27.941	68	39	1	75	142	53	110	0.018	26.6	44.12
EcGlyIII4_A	AtGlyIII1_B	27.907	129	66	6	12	140	7	108	0.000465	31.2	46.51
EcGlyIII3_A	TaGlyIII22_A	27.778	162	111	4	1	160	1	158	1.27e-06	38.1	41.36
EcGlyIII1_A	AtGlyIII1_B	27.778	90	62	2	127	216	45	131	0.003	29.3	42.22
EcGlyIII3_A	TaGlyIII24_A	27.778	72	52	0	1	72	1	72	0.000446	30.8	43.06
EcGlyIII3_A	BrGlyIII2_B	27.742	155	106	6	2	154	2	152	3.91e-11	50.4	45.81
EcGlyIII4_A	OsGlyIII1_A	27.723	101	57	4	15	115	10	94	0.028	25.8	43.56
EcGlyIII3_A	BrGlyIII8_B	27.647	170	108	1	6	160	6	175	2.72e-18	70.1	47.65
EcGlyIII3_A	ZmGlyIII2_A	27.564	156	109	4	1	154	1	154	2.93e-07	39.7	42.31
EcGlyIII3_A	OsGlyIII4_A	27.481	131	89	5	1	128	1	128	6.54e-05	33.1	42.75
EcGlyIII3_A	StGlyIII2_A	27.473	182	109	4	1	162	1	179	2.96e-23	83.2	46.7
EcGlyIII3_A	StGlyIII3_A	27.473	182	109	4	1	162	1	179	2.96e-23	83.2	46.7
EcGlyIII4_A	ZmGlyIII4_B	27.419	62	40	2	77	133	53	114	1.2	20.8	40.32
EcGlyIII4_A	ZmGlyIII7_B	27.419	62	40	2	77	133	53	114	1.2	20.8	40.32
EcGlyIII3_A	PtGlyIII1	27.368	95	52	2	1	78	1	95	5.53e-08	40.8	48.42
EcGlyIII4_A	BrGlyIII6_B	27.273	88	60	2	6	93	3	86	0.08	24.6	38.64
EcGlyIII1_A	PtGlyIII6_A	27.273	55	33	2	138	186	68	121	6.1	19.2	49.09
EcGlyIII1_A	ZmGlyIII6_B	27.273	44	32	0	141	184	59	102	4.4	19.6	45.45
EcGlyIII1_A	BrGlyIII7_B	27.273	88	61	2	127	214	45	129	0.01	27.7	43.18
EcGlyIII1_A	BrGlyIII9_B	27.273	88	61	2	127	214	45	129	0.005	28.5	42.05
EcGlyIII3_A	StGlyIII5_B	27.211	147	101	5	7	152	7	148	8.19e-08	41.2	47.62
EcGlyIII3_A	PpGlyIII1_B	27.174	184	117	3	1	167	1	184	5.05e-22	80.1	48.91
EcGlyIII4_A	PpGlyIII1_B	27.174	92	55	3	6	93	3	86	0.008	27.3	41.3
EcGlyIII1_A	TaGlyIII1_B	27.16	81	56	2	132	212	51	128	0.01	27.7	44.44
EcGlyIII1_A	BrGlyIII6_A	27.143	70	38	4	143	208	76	136	1.4	21.2	47.14
EcGlyIII4_A	StGlyIII4_A	27.132	129	65	6	15	141	10	111	0.42	22.3	41.09
EcGlyIII4_A	StGlyIII5_A	27.132	129	65	6	15	141	10	111	0.42	22.3	41.09
EcGlyIII3_A	BrGlyIII5_B	27.097	155	107	6	2	154	2	152	1.64e-09	46.2	45.81
EcGlyIII1_A	AtGlyIII3_A	27.083	48	26	2	143	186	76	118	1.2	21.6	50
EcGlyIII4_A	TaGlyIII2_A	27.083	96	50	4	6	93	3	86	0.033	25.8	40.62
EcGlyIII1_A	AtGlyIII3_B	26.866	67	44	2	143	209	76	137	0.26	23.5	44.78
EcGlyIII1_A	ZmGlyIII3_A	26.866	67	44	2	143	209	76	137	0.58	22.3	41.79
EcGlyIII4_A	BrGlyIII2_B	26.786	56	31	1	85	140	63	108	0.004	28.5	44.64
EcGlyIII3_A	TaGlyIII23	26.667	75	55	0	86	160	1	75	0.000449	29.6	46.67
EcGlyIII1_A	BrGlyIII5_A	26.562	64	47	0	128	191	46	109	0.24	23.5	43.75
EcGlyIII3_A	BrGlyIII8_A	26.446	121	82	2	20	139	40	154	7.88e-14	58.2	50.41
EcGlyIII4_A	PtGlyIII1	26.437	87	57	4	10	93	7	89	0.045	24.6	40.23
EcGlyIII3_A	ZmGlyIII6_A	26.282	156	109	4	1	154	1	152	0.001	29.6	39.1
EcGlyIII3_A	BrGlyIII3_B	26.144	153	110	3	2	154	2	151	1.84e-10	48.9	42.48
EcGlyIII4_A	TaGlyIII3_A	26.087	92	48	4	10	93	7	86	0.071	24.6	40.22
EcGlyIII3_A	AtGlyIII1_B	26.087	161	101	6	2	154	2	152	3.07e-09	45.4	44.1
EcGlyIII3_A	AtGlyIII1_A	26.061	165	113	7	1	161	1	160	8.41e-07	38.5	43.64
EcGlyIII3_A	BrGlyIII7_A	26.061	165	114	6	1	161	1	161	1.01e-06	38.5	43.03
EcGlyIII1_A	OsGlyIII2_B	25.926	81	57	2	132	212	51	128	0.14	24.3	45.68
EcGlyIII3_A	PpGlyIII4_B	25.926	162	114	5	2	161	2	159	5.94e-12	52.8	46.3
EcGlyIII1_A	AtGlyIII6_A	25.806	62	46	0	130	191	48	109	0.018	26.9	48.39
EcGlyIII1_A	AtGlyIII4_A	25.806	62	46	0	130	191	48	109	0.86	21.9	43.55
EcGlyIII1_A	BrGlyIII3_A	25.806	62	46	0	130	191	48	109	1.8	20.8	43.55
EcGlyIII1_A	BrGlyIII7_A	25.806	62	46	0	130	191	48	109	1.2	21.2	43.55
EcGlyIII2_A	BrGlyIII6_B	25.714	105	76	2	25	129	38	140	2.23e-05	34.7	42.86
EcGlyIII1_A	ZmGlyIII3_B	25.714	70	49	2	119	186	50	118	0.73	21.9	45.71
EcGlyIII3_A	PpGlyIII1_A	25.683	183	117	4	1	165	1	182	8.89e-17	66.2	45.36
EcGlyIII2_A	PpGlyIII1_B	25.664	113	78	4	31	139	42	152	2.24e-05	34.7	44.25
EcGlyIII3_A	TaGlyIII1_B	25.641	156	109	5	2	154	2	153	1.76e-11	51.6	48.08
EcGlyIII3_A	PpGlyIII5_B	25.641	117	84	3	2	116	2	117	4.53e-10	47	48.72
EcGlyIII3_A	OsGlyIII2_A	25.625	160	111	5	1	154	1	158	0.000155	32	40
EcGlyIII4_A	BrGlyIII7_B	25.581	129	69	5	12	140	7	108	0.001	30	44.96
EcGlyIII4_A	PtGlyIII5_A	25.581	129	67	5	12	139	7	107	0.001	30	43.41
EcGlyIII3_A	OsGlyIII2_B	25.466	161	115	4	2	160	2	159	9.2e-11	49.7	45.34
EcGlyIII3_A	BrGlyIII2_A	25.455	165	115	6	1	161	1	161	4.66e-06	36.6	42.42
EcGlyIII2_A	PtGlyIII3_A	25.439	114	81	3	34	145	50	161	3.51e-07	39.7	43.86
EcGlyIII1_A	PtGlyIII6_B	25.424	118	62	5	143	259	76	168	0.004	28.9	40.68
EcGlyIII1_A	AtGlyIII1_A	25.424	59	44	0	130	188	48	106	0.8	21.9	44.07
EcGlyIII1_A	BrGlyIII9_A	25.397	63	47	0	130	192	48	110	4	19.6	41.27
EcGlyIII1_A	PpGlyIII1_B	25.373	67	45	2	143	209	76	137	9	18.9	40.3
EcGlyIII4_A	TaGlyIII1_A	25.333	75	52	2	114	188	11	81	6.7	18.5	46.67
EcGlyIII4_A	BrGlyIII4_A	25.275	91	50	6	10	93	7	86	0.39	22.3	43.96
EcGlyIII3_A	OsGlyIII6_B	25.137	183	105	4	1	160	1	174	1.31e-08	43.9	37.7
EcGlyIII1_A	StGlyIII2_A	25	44	32	1	143	186	76	118	0.72	21.9	52.27
EcGlyIII1_A	StGlyIII3_A	25	44	32	1	143	186	76	118	0.72	21.9	52.27
EcGlyIII1_A	TaGlyIII2_A	25	44	32	1	143	186	76	118	9.6	18.5	45.45
EcGlyIII4_A	BrGlyIII5_B	25	56	32	2	85	140	63	108	0.046	25	46.43
EcGlyIII3_A	PpGlyIII5_A	25	112	82	2	1	111	1	111	7.42e-08	41.6	42.86
EcGlyIII3_A	AtGlyIII4_A	24.848	165	116	6	1	161	1	161	2.45e-05	34.3	42.42
EcGlyIII3_A	BrGlyIII3_A	24.848	165	116	6	1	161	1	161	1.23e-05	35	43.03
EcGlyIII3_A	TaGlyIII25_A	24.828	145	103	4	12	154	4	144	0.000885	29.6	40.69
EcGlyIII4_A	TaGlyIII3_B	24.818	137	72	6	6	134	3	116	0.013	26.9	40.15
EcGlyIII4_A	TaGlyIII5_A	24.812	133	69	6	10	134	7	116	0.022	26.2	40.6
EcGlyIII4_A	PtGlyIII4_A	24.8	125	67	5	15	139	10	107	1.6	20.4	42.4
EcGlyIII3_A	AtGlyIII5_A	24.793	121	84	2	20	139	40	154	2.51e-11	51.6	47.93
EcGlyIII2_A	OsGlyIII3_A	24.762	105	77	2	25	129	38	140	1.24e-05	35.4	43.81
EcGlyIII2_A	StGlyIII2_A	24.762	105	77	2	25	129	38	140	1.52e-05	35	43.81
EcGlyIII2_A	StGlyIII3_A	24.762	105	77	2	25	129	38	140	1.52e-05	35	43.81
EcGlyIII3_A	OsGlyIII1_B	24.762	105	74	3	2	101	2	106	2.9e-05	34.3	46.67
EcGlyIII1_A	BrGlyIII6_B	24.731	93	63	3	119	209	50	137	0.087	25	40.86
EcGlyIII3_A	TaGlyIII8	24.684	158	108	7	2	154	2	153	1.04e-06	38.1	45.57
EcGlyIII3_A	StGlyIII4_B	24.648	142	104	3	2	142	2	141	9.25e-07	38.1	45.77
EcGlyIII1_A	PpGlyIII4_A	24.615	65	49	0	127	191	45	109	1.1	21.6	36.92
EcGlyIII1_A	PpGlyIII5_A	24.615	65	49	0	127	191	45	109	0.004	28.9	46.15
EcGlyIII1_A	PtGlyIII2_B	24.576	118	63	5	143	259	76	168	0.014	27.3	39.83
EcGlyIII1_A	PtGlyIII3_B	24.576	118	63	5	143	259	76	168	0.014	27.3	39.83
EcGlyIII1_A	StGlyIII1_A	24.419	86	44	1	68	153	7	71	0.002	29.6	39.53
EcGlyIII3_A	ZmGlyIII1_A	24.375	160	112	6	1	154	1	157	0.000647	30	39.38
EcGlyIII3_A	ZmGlyIII5_A	24.375	160	112	6	1	154	1	157	0.000647	30	39.38
EcGlyIII3_A	PtGlyIII5_B	24.219	128	82	4	2	121	2	122	6.16e-06	35.4	42.97
EcGlyIII4_A	ZmGlyIII2_A	24.219	128	71	4	12	139	7	108	0.39	22.3	37.5
EcGlyIII1_A	TaGlyIII25_A	24.194	62	47	0	130	191	40	101	0.08	25	45.16
EcGlyIII1_A	BrGlyIII2_A	24.194	62	47	0	130	191	48	109	1.9	20.8	43.55
EcGlyIII3_A	BrGlyIII9_A	24.096	166	116	6	1	161	1	161	3.39e-06	37	42.17
EcGlyIII4_A	TaGlyIII2_B	24.06	133	78	5	6	134	3	116	0.023	26.2	40.6
EcGlyIII4_A	TaGlyIII5_B	24.06	133	78	5	6	134	3	116	0.037	25.4	40.6
EcGlyIII1_A	ZmGlyIII4_A	24.02	204	97	10	68	265	7	158	0.016	26.9	37.25
EcGlyIII1_A	BrGlyIII4_A	23.932	117	82	4	76	192	15	124	0.21	23.9	39.32
EcGlyIII4_A	PpGlyIII5_A	23.81	126	69	3	12	137	7	105	0.004	28.5	44.44
EcGlyIII2_A	AtGlyIII2_A	23.684	114	82	3	2	111	2	114	0.000115	32.3	44.74
EcGlyIII2_A	PpGlyIII1_A	23.664	131	85	4	12	129	12	140	4.23e-05	33.9	41.22
EcGlyIII4_A	TaGlyIII22_B	23.664	131	73	4	12	142	7	110	0.000437	31.2	42.75
EcGlyIII4_A	AtGlyIII4_A	23.636	55	32	1	85	139	63	107	0.27	22.7	41.82
EcGlyIII4_A	OsGlyIII2_A	23.485	132	71	5	12	139	7	112	0.026	25.8	40.91
EcGlyIII1_A	PtGlyIII4_B	23.478	115	80	2	76	190	2	108	0.001	30.8	40
EcGlyIII4_A	AtGlyIII5_A	23.404	94	56	4	6	93	3	86	2.2	20	40.43
EcGlyIII4_A	OsGlyIII3_A	23.308	133	71	6	10	134	7	116	1.1	21.2	38.35
EcGlyIII4_A	StGlyIII1_B	23.256	129	72	4	12	140	7	108	1.87e-05	35.4	44.19
EcGlyIII4_A	TaGlyIII1_B	23.256	129	73	3	12	140	7	109	0.00011	33.1	41.86
EcGlyIII4_A	PtGlyIII6_A	23.214	56	32	2	79	134	75	119	1.1	21.2	48.21
EcGlyIII2_A	ZmGlyIII3_A	23.077	91	68	2	39	129	52	140	0.000101	32.7	46.15
EcGlyIII1_A	OsGlyIII4_A	23.077	65	50	0	127	191	45	109	1.3	21.2	40
EcGlyIII1_A	BrGlyIII2_B	22.807	57	44	0	132	188	50	106	2.8	20.4	43.86
EcGlyIII1_A	TaGlyIII22_B	22.785	79	57	1	141	219	59	133	0.007	28.1	40.51
EcGlyIII4_A	ZmGlyIII1_A	22.778	180	97	8	15	187	10	154	5.5	18.9	39.44
EcGlyIII4_A	ZmGlyIII5_A	22.778	180	97	8	15	187	10	154	5.5	18.9	39.44
EcGlyIII3_A	OsGlyIII4_B	22.759	145	107	3	7	150	7	147	4.4e-08	42	42.07
EcGlyIII4_A	AtGlyIII6_B	22.727	66	41	1	77	142	55	110	0.036	25.4	43.94
EcGlyIII4_A	BrGlyIII9_A	22.656	128	72	4	12	139	7	107	0.92	21.2	38.28
EcGlyIII1_A	ZmGlyIII7_A	22.619	84	46	2	68	151	7	71	2.1	20	35.71
EcGlyIII3_A	AtGlyIII6_B	22.603	146	110	3	2	146	2	145	4.22e-05	33.5	41.78
EcGlyIII1_A	BrGlyIII1_A	22.581	62	48	0	130	191	48	109	0.93	21.6	45.16
EcGlyIII1_A	ZmGlyIII6_A	22.581	62	48	0	130	191	48	109	1.3	21.2	41.94
EcGlyIII4_A	BrGlyIII5_A	22.481	129	71	4	12	139	7	107	0.22	23.1	37.98
EcGlyIII4_A	SmGlyIII1_B	22.481	129	73	4	12	140	7	108	0.00014	32.7	46.51
EcGlyIII1_A	ZmGlyIII1_A	22.368	152	98	4	68	219	7	138	0.18	23.9	37.5
EcGlyIII1_A	ZmGlyIII5_A	22.368	152	98	4	68	219	7	138	0.18	23.9	37.5
EcGlyIII4_A	PtGlyIII3_A	22.353	85	63	2	10	93	7	89	0.36	22.7	37.65
EcGlyIII4_A	BrGlyIII3_A	21.818	55	33	1	85	139	63	107	0.57	21.9	41.82
EcGlyIII1_A	StGlyIII4_B	21.795	78	53	2	76	153	2	71	0.25	23.5	43.59
EcGlyIII1_A	StGlyIII5_B	21.795	78	53	2	76	153	2	71	0.22	23.5	43.59
EcGlyIII4_A	PpGlyIII4_B	21.705	129	74	3	12	140	7	108	0.001	30	42.64
EcGlyIII4_A	PpGlyIII5_B	21.705	129	74	3	12	140	7	108	0.000223	31.6	42.64
EcGlyIII1_A	OsGlyIII4_B	21.495	107	78	2	115	219	31	133	0.16	23.9	38.32
EcGlyIII4_A	PpGlyIII4_A	21.429	126	72	3	12	137	7	105	0.13	23.9	41.27
EcGlyIII1_A	ZmGlyIII1_B	21.127	142	89	4	68	209	7	125	4.1	19.6	38.73
EcGlyIII1_A	ZmGlyIII5_B	21.127	142	89	4	68	209	7	125	4.1	19.6	38.73
EcGlyIII1_A	PpGlyIII4_B	21.127	142	88	2	68	209	7	124	6.62e-06	37	40.14
EcGlyIII3_A	PtGlyIII4_B	21.088	147	110	4	7	152	7	148	1.46e-07	40.8	46.94
EcGlyIII1_A	PtGlyIII4_A	20.968	62	49	0	130	191	48	109	8.7	18.9	41.94
EcGlyIII4_A	AtGlyIII1_A	20.93	129	73	3	12	139	7	107	2.1	20	37.21
EcGlyIII4_A	BrGlyIII7_A	20.93	129	73	3	12	139	7	107	0.68	21.6	37.98
EcGlyIII1_A	ZmGlyIII2_A	20.915	153	96	3	68	219	7	135	0.12	24.3	37.25
EcGlyIII3_A	ZmGlyIII6_B	20.408	147	112	3	7	152	7	149	0.000191	31.6	40.82
EcGlyIII1_A	TaGlyIII14_B	20.253	79	59	1	141	219	59	133	3.1	20	37.97
EcGlyIII1_A	TaGlyIII16_B	20.253	79	59	1	141	219	59	133	0.19	23.9	37.97
EcGlyIII4_A	BrGlyIII2_A	20.155	129	74	3	12	139	7	107	2	20.4	37.21
EcGlyIII1_A	PtGlyIII5_A	19.487	195	110	5	68	262	7	154	0.009	27.7	35.38
EcGlyIII1_A	AtGlyIII2_A	18.699	123	72	4	76	192	15	115	3.9	19.6	36.59
